# Supplementary material for: TransCell: In Silico Characterization of Genomic Landscape and Cellular Responses by Deep Transfer Learning
Source: Genomics Proteomics Bioinformatics. 2024 Sep 6;22(2):qzad008. doi: 10.1093/gpbjnl/qzad008 (PMC11378636; doi:10.1093/gpbjnl/qzad008)
Supplement: qzad008_Supplementary_Data [file qzad008_supplementary_data.zip]

Archive with 25 entries (25 files):
- FigS5.pdf
- FigS6.pdf
- FigS7.pdf
- FigS8.pdf
- FigS9.pdf
- FigS10.pdf
- Supplementary material captions.docx
- Supplementary Text_0526-done_DEC.docx
- Table S1.xlsx
- Table S2.xlsx
- Table S3.xlsx
- Table S4.xlsx
- Table S5.xlsx
- Table S6.xlsx
- Table S7.xlsx
- Table S8.xlsx
- Table S9.xlsx
- Table S10.xlsx
- Table S11.xlsx
- Table S12.xlsx
- Table S13.xlsx
- FigS1.pdf
- FigS2.pdf
- FigS3.pdf
- FigS4.pdf
