# Supplementary material for: TransCell: In Silico Characterization of Genomic Landscape and Cellular Responses by Deep Transfer Learning
Source: Genomics Proteomics Bioinformatics. 2024 Sep 6;22(2):qzad008. doi: 10.1093/gpbjnl/qzad008 (PMC11378636; doi:10.1093/gpbjnl/qzad008)
Supplement: qzad008_Supplementary_Data [file qzad008_supplementary_data.zip › Table S1.xlsx]

## Sheet: Table S4
Table S1 Searching space of hyperparameters for baseline machine learning methods
	Protein				Copy number variation
	Searching space	alpha			Searching space	alpha
LASSO_Feature	alpha: [0.0001, 0.001, 0.01, 0.05, 0.1, 0.2, 0.3]	0.01			alpha: [0.0001, 0.002, 0.01, 0.05, 0.1, 0.2, 0.3]	0.002
LASSO	alpha: [0.0001, 0.001, 0.01, 0.05, 0.1, 0.2, 0.3]	0.01			alpha: [0.0001, 0.001, 0.01, 0.05, 0.1, 0.2, 0.3]	0.001
	Searching space	alpha	l1_ratio		Searching space	alpha	l1_ratio
Elastic_Feature	alpha: [0.05, 0.1, 0.3]	0.05	0.3		alpha: [0.01, 0.05, 0.1]	0.01	0.3
Elastic	l1_ratio: [0.15, 0.3, 0.5]	0.01	0.3		l1_ratio:[0.15, 0.3, 0.5]	0.01	0.15
	Searching space	n_estimator	max_depth		Searching space	n_estimator	max_depth
RandomForest_Feature	n_estimator: [100, 500, 1000]	500	300		n_estimator: [100, 500, 1000]	500	80
RandomForest	max_depth: [80, 100, 300]	500	80		max_depth: [80, 100, 300]	1000	100
	Metabolite				Gene effect score
	Searching space	alpha			Searching space	alpha
LASSO_Feature	alpha: [0.0001, 0.001, 0.01, 0.05, 0.1 ]	0.05			alpha: [0.0001, 0.001, 0.01, 0.03, 0.1 ]	0.03
LASSO	alpha: [0.0001, 0.001, 0.01, 0.05, 0.1 ]	0.01			alpha: [0.0001, 0.001, 0.01, 0.05, 0.1 ]	0.001
	Searching space	alpha	l1_ratio		Searching space	alpha	l1_ratio
Elastic_Feature	alpha: ﻿[0.0001, 0.001, 0.01, 0.05, 0.1, 0.15]	0.1	0.3		alpha: [0.0001, 0.001, 0.01, 0.05, 0.1]	0.05	0.5
Elastic	l1_ratio: ﻿[0.05, 0.1, 0.3, 0.5, 0.7]	0.15	0.05		l1_ratio: [0.1, 0.3, 0.5, 0.7]	0.01	0.3
	Searching space	n_estimator	max_depth		Searching space	n_estimator	max_depth
RandomForest_Feature	n_estimator: [100, 500, 1000]	500	80		n_estimator: [100, 500, 1000]	500	300
RandomForest	max_depth: [80, 100, 300]	1000	300		max_depth: [80, 100, 300]	500	80
	Drug sensitivity
	Searching space	alpha
LASSO_Feature	alpha: [0.0001, 0.001, 0.01, 0.05, 0.1]	0.05
LASSO	alpha: [0.0001, 0.001, 0.01, 0.05, 0.1]	0.01
	Searching space	alpha	l1_ratio
Elastic_Feature	alpha: [0.0001, 0.001, 0.01, 0.05, 0.1, 0.15]	0.1	0.5
Elastic	l1_ratio: [0.05, 0.1, 0.15, 0.3, 0.5, 0.7]	0.05	0.15
	Searching space	n_estimator	max_depth
RandomForest_Feature	n_estimator: [100, 500, 1000]	1000	80
RandomForest	max_depth: [80, 100, 300]	1000	300
	Mutation
	Searching space	l1_ratio
Logistic regression (penalty = elasticnet)	l1_ratio: [0.1, 0.2, 0.3, 0.4, 0.5, 0.6, 0.7, 0.8, 0.9, 1]	0.7
	Searching space	n_estimator	max_depth
RandomForest_Feature	n_estimator: [100, 500, 1000]	500	300
RandomForest	max_depth: [80, 100, 300]	100	80
