# Supplementary material for: TransCell: In Silico Characterization of Genomic Landscape and Cellular Responses by Deep Transfer Learning
Source: Genomics Proteomics Bioinformatics. 2024 Sep 6;22(2):qzad008. doi: 10.1093/gpbjnl/qzad008 (PMC11378636; doi:10.1093/gpbjnl/qzad008)
Supplement: qzad008_Supplementary_Data [file qzad008_supplementary_data.zip › Table S2.xlsx]

## Sheet: Table S13
Table S2 Finding patterns of model evaluation for each measurement type prediction
Note: RMSE, root mean squared error; LASSO, least absolute shrinkage and selection operator; EN, elastic net; RF, random forest; PCA, and principal component analysis; CI, confidence interval.
Measurement type	# sample	Model type	RMSE mean (95% CI)	Measurement type	# sample	Model type	RMSE mean (95% CI)	Measurement type	# sample	Model type	RMSE mean (95% CI)
Protein	214 (all)	LASSO	0.358 [0.339–0.377]	Copy number variation	20	LASSO	0.087 [0.070–0.103]	Sensitivity	20	LASSO	0.427 [0.361–0.492]
		EN	0.293 [0.280–0.307]			EN	0.093 [0.076–0.110]			EN	0.424 [0.361–0.487]
		RF	0.412 [0.386–0.437]			RF	0.137 [0.115–0.158]			RF	0.502 [0.386–0.617]
		PCA	0.619 [0.579–0.659]			PCA	0.180 [0.155–0.205]			PCA	0.601 [0.467–0.734]
		TransCell	0.400 [0.370–0.430]			TransCell	0.109 [0.092–0.127]			TransCell	0.375 [0.295–0.455]
		Default_init	0.541 [0.505–0.576]			Default_init	0.175 [0.144–0.206]			Default_init	0.596 [0.462–0.731]
	N/A				100	LASSO	0.067 [0.063–0.070]		100	LASSO	0.428 [0.395–0.461]
						EN	0.072 [0.068–0.076]			EN	0.426 [0.393–0.458]
						RF	0.110 [0.106–0.115]			RF	0.513 [0.455–0.571]
						PCA	0.153 [0.147–0.160]			PCA	0.623 [0.553–0.694]
						TransCell	0.088 [0.082–0.093]			TransCell	0.374 [0.334–0.414]
						Default_init	0.140 [0.133–0.147]			Default_init	0.607 [0.538–0.675]
					200	LASSO	0.070 [0.067–0.072]		200	LASSO	0.396 [0.379–0.413]
						EN	0.075 [0.072–0.077]			EN	0.394 [0.378–0.411]
						RF	0.113 [0.110–0.117]			RF	0.455 [0.427–0.484]
						PCA	0.158 [0.153–0.162]			PCA	0.554 [0.519–0.589]
						TransCell	0.093 [0.089–0.098]			TransCell	0.334 [0.314–0.354]
						Default_init	0.144 [0.139–0.149]			Default_init	0.541 [0.507–0.575]
Metabolite	# sample	Model type	rmse mean (95% CI)	Gene effect score	# sample	Model type	rmse mean (95% CI)	Measurement type	# sample	Model type	F1_mean (95% CI)
	225 (all)	LASSO	0.310 [0.298–0.322]		20	LASSO	0.147 [0.129–0.125]	Mutation	20	Logistic LASSO	0.978 [0.976–0.980]
		EN	0.288 [0.278–0.298]			EN	0.142 [0.126–0.159]			Logistic EN	0.946 [0.942–0.949]
		RF	0.317 [0.303–0.330]			RF	0.151 [0.128–0.174]			RF	0.669 [0.649–0.690]
		PCA	0.371 [0.354–0.387]			PCA	0.172 [0.144–0.201]			PCA	0.671 [0.649–0.692]
		TransCell	0.237 [0.226–0.247]			TransCell	0.105 [0.091–0.119]			TransCell	0.858 [0.832–0.884]
		Default_init	0.518 [0.496–0.539]			Default_init	0.176 [0.149–0.204]			Default_init	0.638 [0.605–0.671]
	N/A				100	LASSO	0.130 [0.123–0.137]		100	Logistic LASSO	0.976 [0.975–0.977]
						EN	0.128 [0.122–0.134]			Logistic EN	0.944 [0.943–0.946]
						RF	0.133 [0.124–0.142]			RF	0.751 [0.740–0.761]
						PCA	0.150 [0.140–0.160]			PCA	0.750 [0.739–0.760]
						TransCell	0.097 [0.090–0.104]			TransCell	0.897 [0.889–0.905]
						Default_init	0.154 [0.144–0.164]			Default_init	0.737 [0.723–0.750]
					200	LASSO	0.133 [0.129–0.138]		200	Logistic LASSO	0.972 [0.971–0.973]
						EN	0.131 [0.127–0.135]			Logistic EN	0.945 [0.944–0.946]
						RF	0.136 [0.130–0.141]			RF	0.834 [0.832–0.836]
						PCA	0.154 [0.148–0.160]			PCA	0.832 [0.829–0.834]
						TransCell	0.096 [0.092–0.099]			TransCell	0.916 [0.912–0.921]
						Default_init	0.157 [0.151–0.163]			Default_init	0.825 [0.820–0.830]
