# Supplementary material for: TransCell: In Silico Characterization of Genomic Landscape and Cellular Responses by Deep Transfer Learning
Source: Genomics Proteomics Bioinformatics. 2024 Sep 6;22(2):qzad008. doi: 10.1093/gpbjnl/qzad008 (PMC11378636; doi:10.1093/gpbjnl/qzad008)
Supplement: qzad008_Supplementary_Data [file qzad008_supplementary_data.zip › Table S3.xlsx]

## Sheet: Table S5
Table S3 Metabolite prediction
Note: MSE, mean squared error; SP, Spearman rank correlation; CCLE, Cancer Cell Line Encyclopedia; TCGA, The Cancer Genome Atlas.
20 metabolites	MSE	RMSE	SP		Encoder type comparoson	MSE	RMSE	SP
LASSO	0.098	0.307	0.459		Two-step pre-trained CCLE encoder	0.064	0.228	0.744
EN	0.084	0.285	0.556		Non-transfer CCLE encoder	0.076	0.246	0.732
RF	0.101	0.311	0.476		TCGA encoder	0.074	0.24	0.736
PCA	0.117	0.334	0.352
TransCell	0.064 95% CI: [0.051–0.075]	0.228 95% CI: [0.204–0.252]	0.744 95% CI: [0.724–0.764]
Default_init	0.139	0.363	0.347
Scale up metabolite prediction by TransCell	0.072 95% CI: [0.064–0.080]	0.237 95% CI: [0.226–0.247]	0.746 95% CI: [0.740–0.753]
