# Supplementary material for: TransCell: In Silico Characterization of Genomic Landscape and Cellular Responses by Deep Transfer Learning
Source: Genomics Proteomics Bioinformatics. 2024 Sep 6;22(2):qzad008. doi: 10.1093/gpbjnl/qzad008 (PMC11378636; doi:10.1093/gpbjnl/qzad008)
Supplement: qzad008_Supplementary_Data [file qzad008_supplementary_data.zip › Table S4.xlsx]

## Sheet: Table S6
Table S4 Gene effect score prediction
20 genes	MSE	RMSE	SP
LASSO	0.023	0.147	0.299
EN	0.022	0.142	0.352
RF	0.026	0.151	0.312
PCA	0.034	0.172	0.111
TransCell	0.015 95% CI: [0.010–0.020]	0.105 95% CI: [0.091–0.119]	0.689 95% CI: [0.672–0.707]
Default_init	0.035	0.176	0.119
Scale up gene effect score prediction by TransCell	0.012 95% CI: [0.011–0.012]	0.095 95% CI: [0.094–0.096]	0.676 95% CI: [0.675–0.678]
