# Supplementary material for: TransCell: In Silico Characterization of Genomic Landscape and Cellular Responses by Deep Transfer Learning
Source: Genomics Proteomics Bioinformatics. 2024 Sep 6;22(2):qzad008. doi: 10.1093/gpbjnl/qzad008 (PMC11378636; doi:10.1093/gpbjnl/qzad008)
Supplement: qzad008_Supplementary_Data [file qzad008_supplementary_data.zip › Table S5.xlsx]

## Sheet: Table S7
Table S5 Drug sensitivity prediction
20 drugs	MSE	RMSE	SP
LASSO	0.205	0.427	0.469
EN	0.201	0.424	0.474
RF	0.319	0.502	0.311
PCA	0.451	0.6	0.074
TransCell	0.207 95% CI: [0.094–0.320]	0.375 95% CI: [0.295–0.455]	0.653 95% CI: [0.637–0.669]
Default_init	0.449	0.596	0.063
Scale up drug sensitivity prediction by TransCell	0.171 95% CI: [0.162–0.180]	0.341 95% CI: [0.334–0.348]	0.657 95% CI: [0.655–0.659]
