# Supplementary material for: TransCell: In Silico Characterization of Genomic Landscape and Cellular Responses by Deep Transfer Learning
Source: Genomics Proteomics Bioinformatics. 2024 Sep 6;22(2):qzad008. doi: 10.1093/gpbjnl/qzad008 (PMC11378636; doi:10.1093/gpbjnl/qzad008)
Supplement: qzad008_Supplementary_Data [file qzad008_supplementary_data.zip › Table S6.xlsx]

## Sheet: Table S8
Table S6 Protein prediction
20 proteins	MSE	RMSE	SP
LASSO	0.157	0.366	0.715
EN	0.101 95% CI: [0.071–0.131]	0.299 95% CI: [0.253–0.346]	0.794 95% CI: [0.745–0.843]
RF	0.214	0.417	0.655
PCA	0.472	0.617	0.457
TransCell	0.25	0.435	0.744
Default_init	0.4	0.568	0.485
Scale up protein prediction by EN	0.097 95% CI: [0.087–0.106]	0.293 95% CI: [0.280–0.307]	0.792 95% CI: [0.777–0.806]
