# Supplementary material for: TransCell: In Silico Characterization of Genomic Landscape and Cellular Responses by Deep Transfer Learning
Source: Genomics Proteomics Bioinformatics. 2024 Sep 6;22(2):qzad008. doi: 10.1093/gpbjnl/qzad008 (PMC11378636; doi:10.1093/gpbjnl/qzad008)
Supplement: qzad008_Supplementary_Data [file qzad008_supplementary_data.zip › Table S7.xlsx]

## Sheet: Table S9
Table S7 Copy number variation prediction
20 genes	MSE	RMSE	SP
LASSO	0.009 95% CI: [0.006–0.012]	0.087 95% CI: [0.070–0.103]	0.844 95% CI: [0.814–0.874]
EN	0.01	0.093	0.83
RF	0.022	0.137	0.727
PCA	0.036	0.18	0.417
TransCell	0.015	0.109	0.806
Default_init	0.036	0.175	0.563
Scale up copy number variation prediction by LASSO	0.005 95% CI: [0.0048–0.0051]	0.068 95% CI: [0.067–0.068]	0.874 95% CI: [0.872–0.876]
