# Supplementary material for: TransCell: In Silico Characterization of Genomic Landscape and Cellular Responses by Deep Transfer Learning
Source: Genomics Proteomics Bioinformatics. 2024 Sep 6;22(2):qzad008. doi: 10.1093/gpbjnl/qzad008 (PMC11378636; doi:10.1093/gpbjnl/qzad008)
Supplement: qzad008_Supplementary_Data [file qzad008_supplementary_data.zip › Table S8.xlsx]

## Sheet: Table S10
Table S8 Mutation prediction
Note: AUC, area under curve.
20 genes	AUC	F1 score
Logistic_EN	0.992	0.946
Logistic_LASSO	0.996 95% CI: [0.995–0.997]	0.978 95% CI: [0.976–0.98]
RF	0.663	0.669
PCA	0.585	0.671
TransCell	0.863	0.858
Default_init	0.586	0.638
Scale up mutation prediction by Logistic_LASSO	0.990 95% CI: [0.9896–0.9903]	0.971 95% CI: [0.9703–0.9709]
