# Supplementary material for: TransCell: In Silico Characterization of Genomic Landscape and Cellular Responses by Deep Transfer Learning
Source: Genomics Proteomics Bioinformatics. 2024 Sep 6;22(2):qzad008. doi: 10.1093/gpbjnl/qzad008 (PMC11378636; doi:10.1093/gpbjnl/qzad008)
Supplement: qzad008_Supplementary_Data [file qzad008_supplementary_data.zip › Table S9.xlsx]

## Sheet: Table S11
Table S9 Protein prediction results based on their encoding genes under elastic net models
Name	Spearman	Target_genes
protein_Syk	0.913826	SYK
protein_Annexin 1	0.906147	ANXA1
protein_EGFR	0.901933	EGFR
protein_PKC-alpha_pS657_Caution	0.900267	PRKCA
protein_CD49b	0.893164	ITGA2
protein_Gab2	0.893021	GAB2
protein_Caveolin-1	0.869651	CAV1
protein_PKC-alpha	0.868524	PRKCA
protein_STAT5-alpha	0.854758	STAT5A
protein_IGFBP2	0.853539	IGFBP2
protein_PAI-1	0.847043	SERPINE1
protein_YAP_Caution	0.8459	YAP1
protein_E-Cadherin	0.842354	CDH1
protein_p14 Arf(BetA300-340A)_Caution	0.842252	CDKN2A
protein_YAP_pS127_Caution	0.840302	YAP1
protein_HER3	0.827623	ERBB3
protein_Bcl-2	0.812128	BCL2
protein_Claudin-7	0.800884	CLDN7
protein_Fibronectin	0.792785	FN1
protein_TAZ	0.786185	WWTR1
protein_Src	0.785454	SRC
protein_Transglutaminase	0.775684	TGM2
protein_p90RSK_Caution	0.763079	RPS6KA1
protein_RSK1-2-3_Caution	0.749707	RPS6KA1, RPS6KA2, RPS6KA3
protein_PEA15	0.737571	PEA15
protein_G6PD	0.735379	G6PD
protein_FRA1_Caution	0.734915	FOSL1
protein_HER2	0.734115	ERBB2
protein_p62 Lck ligand_Caution	0.72406	SQSTM1
protein_Rab25	0.720322	RAB25
protein_Chk2	0.705138	CHEK2
protein_MIG-6	0.700599	ERRFI1
protein_Heregulin	0.700302	NRG1
protein_Caspase-8_Caution	0.697934	CASP8
protein_PREX1	0.694406	PREX1
protein_Notch1	0.690451	NOTCH1
protein_C-Raf(MP05-739)	0.687372	RAF1
protein_c-Kit	0.684664	KIT
protein_N-Cadherin	0.681326	CDH2
protein_Cyclin_E1	0.680252	CCNE1
protein_IRS1	0.679338	IRS1
protein_HER2_pY1248_Caution	0.678335	ERBB2
protein_4E-BP1	0.671526	EIF4EBP1
protein_Bim(EP1036)	0.669162	BCL2L11
protein_Bim(CST2933)	0.668515	BCL2L11
protein_FASN	0.650193	FASN
protein_NDRG1_pT346	0.646908	NDRG1
protein_Akt	0.644142	AKT1, AKT2, AKT3
protein_Rb_Caution	0.642424	RB1
protein_Smad1	0.632261	SMAD1
protein_B-Raf_pS445	0.631675	BRAF
protein_PDCD4_Caution	0.629556	PDCD4
protein_Bax	0.624805	BAX
protein_Myosin IIa pS1943	0.62229	MYH9
protein_Annexin_VII	0.621718	ANXA7
protein_C-Raf(BD610151)_Caution	0.621627	RAF1
protein_Paxillin_Caution	0.610346	PXN
protein_MSH6_Caution	0.607869	MSH6
protein_NF2_Caution	0.606323	NF2
protein_PI3K-p85	0.603683	PIK3R1
protein_4E-BP1_pT37_T46	0.601393	EIF4EBP1
protein_Stathmin	0.597705	STMN1
protein_Snail_Caution	0.591234	SNAI1
protein_EGFR_pY1068_Caution	0.59006	EGFR
protein_JAK2	0.586702	JAK2
protein_GSK-3-BETA_Caution	0.585179	GSK3B
protein_53BP1	0.585173	TP53BP1
protein_ASNS	0.584038	ASNS
protein_p70S6K	0.583539	RPS6KB1
protein_B-Raf_Caution	0.581202	BRAF
protein_PTEN	0.579049	PTEN
protein_ACC1_Caution	0.576582	ACACA
protein_PRDX1	0.569832	PRDX1
protein_Smad3	0.569356	SMAD3
protein_PCNA_Caution	0.56403	PCNA
protein_ACC_pS79	0.557897	ACACA, ACACB
protein_AR	0.557769	AR
protein_GSK3-alpha-beta	0.550756	GSK3A, GSK3B
protein_MEK1	0.545545	MAP2K1
protein_14-3-3_zeta	0.54514	YWHAZ
protein_ATM	0.540614	ATM
protein_c-Myc_Caution	0.539156	MYC
protein_Chk1_Caution	0.537939	CHEK1
protein_ERK2_Caution	0.537285	MAPK1
protein_MSH2	0.536097	MSH2
protein_p53_Caution	0.529341	TP53
protein_Cyclin_E2_Caution	0.525946	CCNE2
protein_FoxM1	0.525465	FOXM1
protein_p38_MAPK	0.520409	MAPK14
protein_RAD51	0.512047	RAD51
protein_4E-BP1_pT70	0.511925	EIF4EBP1
protein_eEF2K	0.509661	EEF2K
protein_eIF4E	0.505401	EIF4E
protein_c-Met_Caution	0.499219	MET
protein_GATA3	0.498207	GATA3
protein_VAV1_Caution	0.497406	VAV1
protein_DJ-1	0.49688	PARK7
protein_beta Actin_Caution	0.487167	ACTB
protein_Src_pY527	0.486323	SRC
protein_Rb_pS807_S811	0.484091	RB1
protein_PI3K-p110-alpha_Caution	0.483914	PIK3CA
protein_JNK2_Caution	0.481282	MAPK9
protein_P-Cadherin_Caution	0.481008	CDH3
protein_p27	0.47559	CDKN1B
protein_Cyclin_B1	0.473834	CCNB1
protein_p38 alpha MAPK	0.473189	MAPK14
protein_TFRC	0.463521	TFRC
protein_4E-BP1_pS65	0.458694	EIF4EBP1
protein_STAT3_Caution	0.45136	STAT3
protein_STAT3_pY705	0.436253	STAT3
protein_ADAR1	0.427801	ADAR
protein_INPP4B	0.426716	INPP4B
protein_SCD1	0.423224	SCD
protein_XRCC1_Caution	0.420195	XRCC1
protein_GAPDH_Caution	0.417258	GAPDH
protein_cIAP_Caution	0.416136	BIRC2
protein_c-Jun_pS73	0.412435	JUN
protein_Rictor_Caution	0.410033	RICTOR
protein_MDMX_MDM4(BetIHC-00108)_Caution	0.407482	MDM4
protein_FOXO3a_Caution	0.406291	FOXO3
protein_Raptor	0.40489	RPTOR
protein_Dvl3	0.39965	DVL3
protein_Bap1 c-4	0.395268	BAP1
protein_mTOR	0.394664	MTOR
protein_Lck	0.388445	LCK
protein_Smad4	0.387562	SMAD4
protein_Bcl-xL	0.384738	BCL2L1
protein_Chk2_pT68_Caution	0.384084	CHEK2
protein_Ku80_Caution	0.381824	XRCC5
protein_Tuberin	0.378665	TSC2
protein_eEF2_Caution	0.375727	EEF2
protein_Chk1_pS345_Caution	0.374464	CHEK1
protein_beta-Catenin	0.364588	CTNNB1
protein_RBM15	0.360655	RBM15
protein_GSK3_pS9	0.354664	GSK3A, GSK3B
protein_GSK3-alpha-beta_pS21_S9	0.348987	GSK3A, GSK3B
protein_ETS-1	0.344223	ETS1
protein_p21	0.343074	CDKN1A
protein_C-Raf_pS338	0.329574	RAF1
protein_Rad50	0.312529	RAD50
protein_Smac_Caution	0.305484	DIABLO
protein_SF2	0.29993	SRSF1
protein_PARP_cleaved_Caution	0.293909	PARP1
protein_Caspase-7_cleavedD198_Caution	0.293296	CASP7
protein_Cyclin_D1	0.290556	CCND1
protein_Bad_pS112	0.275631	BAD
protein_Tuberin_pT1462	0.273976	TSC2
protein_PRAS40_pT246	0.272011	AKT1S1
protein_AMPK_alpha_Caution	0.269291	PRKAA1
protein_HSP70_Caution	0.267998	HSPA1A
protein_MDM2_pS166	0.262243	MDM2
protein_S6_pS240_S244	0.260615	RPS6
protein_S6_pS235_S236	0.253402	RPS6
protein_eIF4G_Caution	0.25017	EIF4G1
protein_mTOR_pS2448_Caution	0.246817	MTOR
protein_Beclin_Caution	0.231645	BECN1
protein_p70S6K_pT389	0.231298	RPS6KB1
protein_14-3-3_epsilon_Caution	0.229657	YWHAE
protein_ER-alpha	0.226416	ESR1
protein_SETD2_Caution	0.226172	SETD2
protein_CD31	0.220462	PECAM1
protein_alpha-Catenin	0.216782	CTNNB1
protein_beta-Catenin_pT41_S45	0.211652	CTNNB1
protein_Rictor_pT1135	0.206029	RICTOR
protein_14-3-3_beta	0.205088	YWHAB
protein_c-Met_pY1235	0.199989	MET
protein_PKC-pan_BetaII_pS660	0.19173	PRKCB
protein_NF-kB-p65_pS536_Caution	0.190024	NFKB1
protein_Collagen_VI	0.18786	COL6A1
protein_Src_pY416_Caution	0.185291	SRC
protein_EGFR_pY1173	0.177636	EGFR
protein_Akt_pS473	0.16251	AKT1, AKT2, AKT3
protein_p27_pT157_Caution	0.160621	CDKN1B
protein_p38_pT180_Y182	0.160336	MAPK14
protein_PKC-delta_pS664	0.149508	PRKCD
protein_MEK1_pS217_S221	0.146318	MAP2K1
protein_MAPK_pT202_Y204	0.14565	MAPK1, MAPK3
protein_Akt_pT308	0.137374	AKT1, AKT2, AKT3
protein_VHL_Caution	0.116011	VHL
protein_CD20 _Caution	0.112843	MS4A1
protein_p90RSK_pT359_S363_Caution	0.108038	RPS6KA1
protein_BRCA2_Caution	0.107327	BRCA2
protein_VEGFR2	0.105621	KDR
protein_AMPK_pT172	0.103936	PRKAA1
protein_JNK_pT183_Y185	0.101791	MAPK8
protein_Acetyl-a-Tubulin (Lys40)_Caution	0.079092	TUBA1B
protein_FOXO3a_pS318_S321_Caution	0.061836	FOXO3
protein_N-Ras	0.056627	NRAS
protein_TTF1	0.053851	TTF1
protein_PDK1_pS241	0.053174	PDK1
protein_p90RSK_pT573_Caution	0.052553	RPS6KA1
protein_TSC1_Caution	0.05163	TSC1
protein_PDK1	0.051562	PDK1
protein_Bid_Caution	0.04925	BID
protein_YB-1_pS102	0.044392	YBX1
protein_SHP-2_pY542_Caution	0.038438	PTPN11
protein_ERCC1_Caution	0.024562	ERCC1
protein_Di-Ras3_Caution	0.019112	DIRAS3
protein_PR	0.002508	PGR
protein_A-Raf_pS299_Caution	0	ARAF
protein_Shc_pY317	-0.002169	SHC1
protein_PEA15_pS116	-0.009759	PEA15
protein_YB-1	-0.022169	YBX1
protein_XBP1_Caution	-0.032784	XBP1
protein_p27_pT198	-0.043043	CDKN1B
protein_HER3_pY1289_Caution	-0.054565	ERBB3
protein_Porin	-0.058153	VDAC1
protein_ER-alpha_pS118	-0.063112	ESR1
protein_CDK1	-0.063907	CDK1
protein_ACVRL1_Caution	-0.068158	ACVRL1
protein_MYH11	-0.088495	MYH11
protein_Bak_Caution	-0.09922	BAK1
