# Supplementary material for: TransCell: In Silico Characterization of Genomic Landscape and Cellular Responses by Deep Transfer Learning
Source: Genomics Proteomics Bioinformatics. 2024 Sep 6;22(2):qzad008. doi: 10.1093/gpbjnl/qzad008 (PMC11378636; doi:10.1093/gpbjnl/qzad008)
Supplement: qzad008_Supplementary_Data [file qzad008_supplementary_data.zip › Table S10.xlsx]

## Sheet: Table S12
Table S10 Frequency of feature genes shown in protein predictions under elastic net models
Name	Feature_freq
expression_GTSF1	105
expression_MT1E	101
expression_KRT81	100
expression_UCHL1	89
expression_CDKN2A	89
expression_RPS4Y1	87
expression_GSTP1	86
expression_SPARC	86
expression_PLAC8	85
expression_SLC38A5	85
expression_ADIRF	83
expression_TM4SF1	83
expression_TGM2	81
expression_CYBA	77
expression_GJA1	77
expression_TNFRSF6B	76
expression_MMP1	75
expression_MME	74
expression_IGF2	73
expression_NLRP2	73
expression_PLIN2	73
expression_IGFBP2	73
expression_MGST1	72
expression_S100A4	72
expression_PRAME	72
expression_CALB2	72
expression_ACKR3	72
expression_SLC1A3	71
expression_FKBP10	71
expression_SERPINA1	71
expression_FOS	70
expression_SNRPN	70
expression_MEST	69
expression_SLC43A3	69
expression_ASS1	69
expression_RPL39L	69
expression_PEG10	68
expression_CTAG2	68
expression_ANPEP	67
expression_RBP1	66
expression_BEX1	66
expression_MAGEA4	66
expression_APOBEC3B	66
expression_IGFBP7	66
expression_PLAGL1	66
expression_EFEMP1	66
expression_FBLN2	65
expression_VAMP5	65
expression_IFI27	64
expression_IFITM2	64
expression_CRIP1	64
expression_SERPINB2	64
expression_PRSS21	63
expression_TFPI2	63
expression_C3	63
expression_VIM	63
expression_SLFN11	62
expression_NNMT	62
expression_DPYSL3	62
expression_BASP1	61
expression_NRCAM	61
expression_LXN	61
expression_GSTM1	61
expression_FN1	61
expression_CA2	60
expression_G0S2	60
expression_QPCT	60
expression_EEF1A2	60
expression_SPP1	59
expression_BST2	59
expression_VCAN	59
expression_IL32	59
expression_PXDN	59
expression_HOXA9	58
expression_ALDH1A1	58
expression_IFITM1	58
expression_KRT14	58
expression_EGR1	58
expression_GALNT14	58
expression_S100P	58
expression_GRAMD1B	58
expression_S100A6	57
expression_TGFBI	57
expression_SGK1	57
expression_FABP5	57
expression_NPIPA8	56
expression_SAA1	56
expression_ADM	56
expression_CRABP2	56
expression_C2orf74	56
expression_RAB34	56
expression_CADM1	56
expression_FOSB	56
expression_COL1A2	55
expression_NMU	55
expression_TCIM	55
expression_XAGE1B	55
expression_CYP1B1	55
expression_SPOCK1	55
expression_GPX3	54
expression_C3orf14	54
expression_CYP24A1	54
expression_RNF212	54
expression_MDK	54
expression_HLA-DQB1	53
expression_PODXL	53
expression_LCP1	53
expression_HIST3H2A	53
expression_AKR1C3	53
expression_PLK2	53
expression_TINAGL1	53
expression_SDC2	53
expression_CD24	53
expression_GSTM3	53
expression_PI3	53
expression_TRIB2	53
expression_TPM2	52
expression_CLEC11A	52
expression_TRPM2	52
expression_LUZP6	52
expression_MYADM	52
expression_IGFBP4	52
expression_CA12	51
expression_CALB1	51
expression_CLU	51
expression_S100A9	51
expression_IGFBP3	51
expression_MX2	51
expression_PLBD1	51
expression_STRA6	51
expression_APOE	51
expression_ERAP2	51
expression_CTSH	51
expression_MAGEA1	51
expression_SMIM22	50
expression_HBE1	50
expression_MT1G	50
expression_EPB41L3	50
expression_DHRS2	50
expression_CD36	50
expression_SLPI	50
expression_LYZ	50
expression_SRGN	50
expression_CA9	50
expression_CD74	50
expression_MYL9	50
expression_CES1	49
expression_KRT19	49
expression_SULF2	49
expression_CPNE7	49
expression_FSCN1	49
expression_L1CAM	49
expression_LDHB	49
expression_CBS	49
expression_SOCS2	49
expression_LY6K	49
expression_BCHE	49
expression_CBR1	49
expression_FADS2	49
expression_GPAT2	49
expression_CXCL5	48
expression_THY1	48
expression_SNCA	48
expression_MAGEA3	48
expression_FST	48
expression_CMBL	48
expression_CD44	48
expression_EREG	48
expression_TUBA4A	48
expression_CAPG	47
expression_CPE	47
expression_CAVIN3	47
expression_TUSC3	47
expression_MGLL	47
expression_GATM	47
expression_SPOCK2	47
expression_H1F0	47
expression_THBS1	47
expression_ARHGDIB	47
expression_CT45A10	47
expression_TSPYL5	46
expression_PLTP	46
expression_CD70	46
expression_SERPINA3	46
expression_STOM	46
expression_IGFBP5	46
expression_LUM	46
expression_TNFAIP2	46
expression_QPRT	46
expression_COL4A2	46
expression_CLDN11	46
expression_AKR1B1	46
expression_ATF7IP2	46
expression_GAS6	46
expression_CST1	46
expression_CDH1	45
expression_CCND2	45
expression_TRIM22	45
expression_CBSL	45
expression_CXCL1	45
expression_KRT7	45
expression_APOD	45
expression_AMIGO2	45
expression_PRDX2	45
expression_HSPA1A	45
expression_TNFRSF10D	45
expression_ACTA2	45
expression_PKIB	45
expression_CCL2	45
expression_GDF15	45
expression_ANO1	44
expression_PHGDH	44
expression_PPP1R1C	44
expression_TUBB2B	44
expression_FSTL1	44
expression_HOXC10	44
expression_GLUL	44
expression_GPNMB	44
expression_MAL	44
expression_BAMBI	44
expression_NUPR1	44
expression_LTBP1	44
expression_SPON2	44
expression_KYNU	44
expression_PTN	44
expression_TIMP3	44
expression_ALDH7A1	44
expression_KRT17	44
expression_GALC	44
expression_H2AFJ	44
expression_STC2	43
expression_HS6ST2	43
expression_JCHAIN	43
expression_PLAT	43
expression_RNASE1	43
expression_LEF1	43
expression_PSAT1	43
expression_TESC	43
expression_DMKN	43
expression_CST6	43
expression_AREG	43
expression_SELENOM	43
expression_C19orf33	43
expression_NPTX1	43
expression_EHF	43
expression_LAYN	43
expression_NLRP1	43
expression_EIF1AY	43
expression_CFH	43
expression_NRP2	42
expression_CCND1	42
expression_NPIPA5	42
expression_HOXD10	42
expression_GAL	42
expression_STMN3	42
expression_PYCARD	42
expression_S100A2	42
expression_TCEAL9	42
expression_HENMT1	42
expression_LBH	42
expression_CDA	42
expression_LMCD1	42
expression_ALDH3A1	42
expression_NOS3	42
expression_CTGF	42
expression_TMEM98	42
expression_H2AFY2	42
expression_TPD52L1	42
expression_EDIL3	42
expression_SLC16A3	42
expression_MAGEC2	41
expression_LYPD6B	41
expression_PTP4A3	41
expression_TGFB2	41
expression_BARX1	41
expression_PPP1R14A	41
expression_AKAP12	41
expression_DDIT4	41
expression_BMP7	41
expression_NDRG1	41
expression_CDH3	41
expression_MMP14	41
expression_RAMP1	41
expression_SELENOP	41
expression_GYPC	41
expression_ID3	41
expression_NDN	41
expression_COL5A2	41
expression_FAT1	41
expression_FAM50B	41
expression_AIF1L	41
expression_PRTFDC1	41
expression_GGT1	41
expression_MFAP5	40
expression_MGP	40
expression_ZNF528	40
expression_IGLL5	40
expression_PHYHD1	40
expression_HNMT	40
expression_FHL1	40
expression_SCD	40
expression_FGFR1	40
expression_CD68	40
expression_SLC2A3	40
expression_CDKN1A	40
expression_HPGD	40
expression_P3H2	40
expression_CACNG4	40
expression_TNFRSF14	40
expression_SFRP1	40
expression_GSTT2B	40
expression_GPC4	40
expression_NRN1	40
expression_RGS4	40
expression_CD40	40
expression_HLA-DPB1	40
expression_CP	40
expression_KCNN4	40
expression_LAMA3	40
expression_ABCG1	40
expression_ZNF595	40
expression_LOXL4	40
expression_LIF	40
expression_GLDC	39
expression_COL9A3	39
expression_APLP1	39
expression_APOL1	39
expression_CXCL14	39
expression_S100A10	39
expression_MAGEA6	39
expression_CDH11	39
expression_STEAP1	39
expression_PSG4	39
expression_ABCC2	39
expression_DIO2	39
expression_ITGBL1	39
expression_ALDH2	39
expression_PLAU	39
expression_UBB	39
expression_PIEZO2	39
expression_MMP7	39
expression_MCAM	38
expression_TCEAL3	38
expression_AZGP1	38
expression_FBXO17	38
expression_CD9	38
expression_EFNB2	38
expression_EMB	38
expression_SERPINE2	38
expression_BTNL9	38
expression_MAP1LC3A	38
expression_ALPP	38
expression_PDPN	38
expression_RAB38	38
expression_SYTL2	38
expression_PROM1	38
expression_ANXA3	38
expression_ISYNA1	38
expression_WNT11	38
expression_UPK1B	38
expression_FBLN1	38
expression_MSN	38
expression_PAGE5	38
expression_MYEOV	37
expression_STC1	37
expression_GSPT2	37
expression_C15orf48	37
expression_POPDC3	37
expression_EMC10	37
expression_RHOBTB3	37
expression_CRYAB	37
expression_GATA2	37
expression_MT1A	37
expression_PRR5L	37
expression_CTSZ	37
expression_CTSF	37
expression_BEX3	37
expression_AMH	37
expression_KRT4	37
expression_CTSS	37
expression_SLC17A9	37
expression_EPDR1	37
expression_ARHGAP4	37
expression_C8orf88	37
expression_ITM2A	37
expression_UCP2	37
expression_ZNF677	37
expression_TMEM47	37
expression_GREM1	37
expression_COL7A1	37
expression_AKR1C2	37
expression_OCIAD2	37
expression_CPVL	37
expression_MTUS1	37
expression_DHRS3	37
expression_WNT5B	37
expression_NLGN4X	37
expression_TSPAN7	37
expression_AQP3	37
expression_GPC3	36
expression_PLCB4	36
expression_IFITM3	36
expression_KRT23	36
expression_ZSCAN18	36
expression_GDA	36
expression_MLPH	36
expression_EVL	36
expression_LAMA1	36
expression_CYGB	36
expression_HMGA2	36
expression_ADGRL2	36
expression_LHX1	36
expression_DUSP4	36
expression_FZD8	36
expression_DKK1	36
expression_FXYD5	36
expression_SH3BGRL	36
expression_DNAJC15	36
expression_CYTL1	36
expression_TSTD1	36
expression_TPPP3	36
expression_AEBP1	36
expression_DAPK1	36
expression_DNER	36
expression_ALDH1A3	36
expression_TP53I11	36
expression_CDH2	36
expression_GPX1	36
expression_ANKRD1	36
expression_FBXO2	36
expression_PDLIM1	36
expression_EGLN3	36
expression_CARD16	36
expression_RGS2	36
expression_FYN	35
expression_TNC	35
expression_INHBB	35
expression_IGF2BP1	35
expression_FAM20C	35
expression_COL6A3	35
expression_PHLDA3	35
expression_MAGEB2	35
expression_MFGE8	35
expression_SULF1	35
expression_PCDH7	35
expression_AKR1C1	35
expression_MYEF2	35
expression_CAVIN1	35
expression_GABRE	35
expression_OXCT1	35
expression_KRBOX1	35
expression_VASN	35
expression_TNNT1	35
expression_CDCA7L	35
expression_CPM	35
expression_GPRC5C	35
expression_KLK6	35
expression_CEACAM6	35
expression_MKRN3	35
expression_ALDOC	35
expression_PTGES	35
expression_TMSB4X	35
expression_NPNT	35
expression_FAM198B	35
expression_RGS16	34
expression_HOXB8	34
expression_DEFB1	34
expression_GAMT	34
expression_BCAT1	34
expression_LGALS1	34
expression_XAGE1A	34
expression_CYB5R2	34
expression_LGALS3BP	34
expression_COCH	34
expression_DPP4	34
expression_SLFN13	34
expression_ALDH1A2	34
expression_TXNIP	34
expression_HOXB9	34
expression_PCSK9	34
expression_MTAP	34
expression_AGR2	34
expression_SORBS2	34
expression_HSD17B2	34
expression_ICAM2	34
expression_VAMP8	34
expression_ANXA6	34
expression_COL1A1	34
expression_CARD11	34
expression_HTRA1	34
expression_ANXA1	33
expression_HCLS1	33
expression_SVIP	33
expression_PREX1	33
expression_ASRGL1	33
expression_CXCR4	33
expression_SLC44A4	33
expression_CT45A1	33
expression_CXCL8	33
expression_COL6A1	33
expression_IL13RA2	33
expression_KLK8	33
expression_HOXB2	33
expression_NRP1	33
expression_CNN3	33
expression_FUOM	33
expression_NXN	33
expression_ANXA10	33
expression_PTHLH	33
expression_ZNF703	33
expression_RAB32	33
expression_IL1B	33
expression_ENPP2	33
expression_A2M	33
expression_COL3A1	33
expression_SLC15A3	33
expression_BHLHE41	33
expression_DUSP2	33
expression_OLFML3	33
expression_PCSK1N	33
expression_SERPINF1	33
expression_LSP1	33
expression_ZNF880	33
expression_TM4SF18	33
expression_CTHRC1	33
expression_ID4	33
expression_MTSS1	33
expression_MUC1	33
expression_SPATC1L	33
expression_LRRN1	32
expression_PROCR	32
expression_CRMP1	32
expression_CACNA2D4	32
expression_DUSP23	32
expression_BIN1	32
expression_NEBL	32
expression_ANK1	32
expression_HLA-F	32
expression_NETO2	32
expression_APCDD1	32
expression_KCNK5	32
expression_KLK5	32
expression_IFI30	32
expression_CASP4	32
expression_GGT5	32
expression_OLFM1	32
expression_LY6E	32
expression_MFAP2	32
expression_PDLIM4	32
expression_FAM24B	32
expression_MSLN	32
expression_IL6	32
expression_DUSP5	32
expression_DNAJA4	32
expression_C4BPB	32
expression_INHBA	32
expression_MGMT	32
expression_SLC4A11	32
expression_RIMKLB	32
expression_TNFRSF11B	32
expression_HLA-C	32
expression_BHMT2	32
expression_SELENBP1	32
expression_SERPINE1	32
expression_ROBO1	32
expression_TFF1	32
expression_MTLN	32
expression_C6orf15	32
expression_GPX2	32
expression_STXBP6	32
expression_PLA2G16	32
expression_CHI3L1	32
expression_LDOC1	32
expression_RFLNA	31
expression_CAPS	31
expression_EPB41L2	31
expression_ZBED2	31
expression_MDFI	31
expression_F8A3	31
expression_SHISA2	31
expression_PMEPA1	31
expression_FRMD4A	31
expression_PLPP2	31
expression_CT83	31
expression_KCNG1	31
expression_CFI	31
expression_RASGEF1A	31
expression_SYCP2	31
expression_AUTS2	31
expression_TENM3	31
expression_ERRFI1	31
expression_HMSD	31
expression_VWA5A	31
expression_HPDL	31
expression_CEMIP	31
expression_MAOB	31
expression_PKDCC	31
expression_CSTA	31
expression_HSPB1	31
expression_ST6GAL1	31
expression_NTS	31
expression_CAVIN2	31
expression_TRIP6	31
expression_JUP	31
expression_CD55	30
expression_GLB1L2	30
expression_RARRES2	30
expression_MARCKSL1	30
expression_KCNS3	30
expression_DSG2	30
expression_ANGPTL4	30
expression_F3	30
expression_UBD	30
expression_AKR1B10	30
expression_MAGED4B	30
expression_MKX	30
expression_TNFSF10	30
expression_CHFR	30
expression_GCHFR	30
expression_SATB1	30
expression_PITX1	30
expression_PLOD2	30
expression_KRT5	30
expression_LYPD1	30
expression_SRPX	30
expression_TACSTD2	30
expression_HLA-B	30
expression_EVA1A	30
expression_SEMA3D	30
expression_CYBRD1	30
expression_CCL20	30
expression_CCL28	30
expression_PTX3	30
expression_MALL	30
expression_NID1	30
expression_SLC14A1	30
expression_PYGL	30
expression_IGF2BP3	30
expression_A1BG	30
expression_CLDN1	30
expression_CPA4	30
expression_PMAIP1	30
expression_CYB5A	30
expression_FEZ1	30
expression_SLC37A2	30
expression_SUSD3	30
expression_CPS1	30
expression_IER3	30
expression_KCNK1	30
expression_MT1F	30
expression_IFI44	30
expression_ALDH1L1	29
expression_MBOAT2	29
expression_GALNT6	29
expression_ZIC1	29
expression_EYA2	29
expression_SOX2	29
expression_TNFRSF21	29
expression_RPL22L1	29
expression_LOXL1	29
expression_KRT13	29
expression_IL18	29
expression_MAP1B	29
expression_LRIG1	29
expression_PTGR1	29
expression_WNT5A	29
expression_HDGFL3	29
expression_SLC39A8	29
expression_ABCB1	29
expression_CCL5	29
expression_EPHB6	29
expression_PARVB	29
expression_HTATIP2	29
expression_P2RX5	29
expression_ATF3	29
expression_ENC1	29
expression_SFN	29
expression_C5orf38	29
expression_TFPI	29
expression_PSG5	29
expression_TBX18	29
expression_SPESP1	29
expression_DAB2	29
expression_CD99	29
expression_HGF	29
expression_PRSS12	29
expression_GNAI1	29
expression_ADORA1	29
expression_RNF128	29
expression_NEFH	29
expression_RBM24	29
expression_TFAP2C	29
expression_RCN3	29
expression_ITGA6	29
expression_KRTCAP3	29
expression_NFATC4	29
expression_LCN2	29
expression_S100A1	29
expression_SPINK1	29
expression_P2RY6	29
expression_PLPP3	29
expression_FLNC	29
expression_IFI27L2	29
expression_ZNF608	29
expression_TNS4	29
expression_SNCG	29
expression_COPZ2	29
expression_VPS35L	28
expression_ICAM1	28
expression_HOXB7	28
expression_LPCAT2	28
expression_PPP1R1B	28
expression_SEMA3A	28
expression_ARMCX2	28
expression_LFNG	28
expression_NQO1	28
expression_MAP7D2	28
expression_FGFR2	28
expression_CTSL	28
expression_FAAH	28
expression_TCEA3	28
expression_HBB	28
expression_UNC13D	28
expression_CRABP1	28
expression_SORL1	28
expression_NCALD	28
expression_COL18A1	28
expression_KIAA1324L	28
expression_TUBB3	28
expression_RARRES3	28
expression_LIPG	28
expression_CDH13	28
expression_MCTP2	28
expression_SMOC1	28
expression_MAPK13	28
expression_RELN	28
expression_KRT15	28
expression_SULT1A1	28
expression_FGFBP1	28
expression_ECM1	28
expression_CKB	28
expression_RUNX3	28
expression_DNALI1	28
expression_NMNAT2	28
expression_THNSL2	28
expression_RGL3	28
expression_NETO1	28
expression_B4GALNT4	28
expression_NEFL	28
expression_FABP6	28
expression_FBN2	28
expression_PIM1	28
expression_SLCO4A1	28
expression_CX3CL1	28
expression_PAX8	28
expression_PDE4B	28
expression_NCF2	28
expression_COL4A5	28
expression_NME4	28
expression_ETS1	27
expression_TCIRG1	27
expression_LAMA4	27
expression_NKD2	27
expression_TMTC1	27
expression_BMP4	27
expression_HLA-DRB1	27
expression_KCNMA1	27
expression_RGCC	27
expression_PODXL2	27
expression_CRAT	27
expression_FBLIM1	27
expression_ID2	27
expression_WNT10A	27
expression_IRF8	27
expression_NGFR	27
expression_IFI6	27
expression_LIN28B	27
expression_MATN2	27
expression_MELTF	27
expression_SYBU	27
expression_GSTM2	27
expression_SLC39A4	27
expression_NID2	27
expression_HLA-DRA	27
expression_TMEM176B	27
expression_TCN1	27
expression_KITLG	27
expression_EGFL7	27
expression_MX1	27
expression_SGCE	27
expression_PPARG	27
expression_TOX2	27
expression_DNAH14	27
expression_SERPINB7	27
expression_PDE4D	27
expression_DUSP10	27
expression_HOXB6	27
expression_RHOB	27
expression_MUC16	27
expression_DEPP1	27
expression_ID1	27
expression_C16orf74	27
expression_ENOSF1	27
expression_NES	27
expression_MAGEA10	27
expression_ALOX5AP	26
expression_OAS1	26
expression_SPON1	26
expression_CST3	26
expression_ACOT2	26
expression_DCN	26
expression_PLXND1	26
expression_COTL1	26
expression_CALD1	26
expression_F2R	26
expression_TSPAN8	26
expression_KIF1A	26
expression_PRSS3	26
expression_COL12A1	26
expression_ACTL8	26
expression_SLC1A1	26
expression_NRG1	26
expression_RFTN1	26
expression_TBX3	26
expression_ANXA8L1	26
expression_MFAP4	26
expression_S100A16	26
expression_WFDC2	26
expression_SLC34A2	26
expression_RFLNB	26
expression_IGFBP6	26
expression_HSPB8	26
expression_BACE2	26
expression_LIMCH1	26
expression_THBD	26
expression_P3H3	26
expression_SPINK4	26
expression_SH2D4A	26
expression_POSTN	26
expression_DKK3	26
expression_CDH6	26
expression_CENPV	26
expression_MMP2	26
expression_LPL	26
expression_GLIPR1	26
expression_TP53	26
expression_NOV	26
expression_KLK10	26
expression_MAGEA12	26
expression_MAN1A1	26
expression_SNURF	26
expression_TNFRSF19	26
expression_BMP6	26
expression_SKAP1	26
expression_ME1	26
expression_NUP210	26
expression_GYG2	26
expression_LCK	26
expression_ERBB2	26
expression_BEX4	26
expression_IL7R	26
expression_TNS1	26
expression_SERPINB1	25
expression_SCIN	25
expression_LAPTM4B	25
expression_PTPRM	25
expression_GALNT5	25
expression_ACSL5	25
expression_TSPAN12	25
expression_KRT20	25
expression_CAMK1	25
expression_FAM84A	25
expression_CACNA2D1	25
expression_CDKN2B	25
expression_ZNF726	25
expression_TRIB3	25
expression_SUSD4	25
expression_ADAM23	25
expression_ZNF22	25
expression_DHRS9	25
expression_DEPTOR	25
expression_LAMA5	25
expression_GJB2	25
expression_MRC2	25
expression_ZIC2	25
expression_ENO2	25
expression_RAI14	25
expression_BCL2A1	25
expression_ETV4	25
expression_SLAIN1	25
expression_SPANXB1	25
expression_TRIM58	25
expression_JUN	25
expression_ZNF655	25
expression_SLC7A8	25
expression_FAM129A	25
expression_TRNP1	25
expression_PRKCA	25
expression_CD163L1	25
expression_SCNN1A	25
expression_CALCA	25
expression_MAGEA11	25
expression_LGALS9	25
expression_NAPRT	25
expression_PKIA	25
expression_CCDC80	25
expression_JAG1	25
expression_CYP1A1	25
expression_IRX3	25
expression_USP41	25
expression_CD82	25
expression_PRXL2A	25
expression_PRSS23	25
expression_DMTN	25
expression_GFRA1	25
expression_NR2F1	25
expression_TIMP2	25
expression_SLC7A7	25
expression_VGF	25
expression_DDX3Y	25
expression_CAV1	25
expression_ABCC3	25
expression_ADAMTS1	25
expression_ADCY1	24
expression_LMO7	24
expression_DNM1	24
expression_SQOR	24
expression_NRSN2	24
expression_HBA2	24
expression_TP53I3	24
expression_PGGHG	24
expression_CRACR2A	24
expression_FLG	24
expression_FXYD3	24
expression_GNG11	24
expression_AP1M2	24
expression_PENK	24
expression_BDH1	24
expression_GRIP1	24
expression_WDR72	24
expression_SIRPA	24
expression_TMSB15B	24
expression_CELF2	24
expression_VGLL1	24
expression_GOLGA8A	24
expression_ACTG2	24
expression_MAOA	24
expression_SECTM1	24
expression_CT45A3	24
expression_GDPD5	24
expression_TSPOAP1	24
expression_BEX5	24
expression_TCF4	24
expression_PLEKHG4	24
expression_KRT18	24
expression_THBS2	24
expression_DBNDD2	24
expression_SLC16A5	24
expression_PTGIS	24
expression_CLMP	24
expression_KISS1	24
expression_NPIPB15	24
expression_KANK1	24
expression_LAMB3	24
expression_GALNT18	24
expression_HLA-A	24
expression_CEACAM1	24
expression_COL5A1	24
expression_NR0B1	24
expression_CTSC	24
expression_DEF6	24
expression_NREP	24
expression_ZNF83	24
expression_SLC16A4	24
expression_GNE	24
expression_UNC5B	24
expression_RBP7	24
expression_PTGS1	24
expression_NTN4	24
expression_SRPX2	24
expression_HOXA10	24
expression_CXorf57	24
expression_NNT	23
expression_IQGAP2	23
expression_PRSS16	23
expression_PNMA8A	23
expression_CPT1C	23
expression_ALG1L	23
expression_EPAS1	23
expression_PTPRS	23
expression_RAB6B	23
expression_FHL2	23
expression_MSC	23
expression_LAPTM5	23
expression_MUC4	23
expression_MFNG	23
expression_IGFN1	23
expression_PTGDS	23
expression_NBL1	23
expression_APBA2	23
expression_CRISPLD2	23
expression_HIST1H2BK	23
expression_SH3TC1	23
expression_FGFR4	23
expression_TCF7	23
expression_COL11A1	23
expression_APOBEC3G	23
expression_RNLS	23
expression_TSC22D3	23
expression_RGS1	23
expression_EPCAM	23
expression_SEMA6B	23
expression_DZIP1	23
expression_TNIK	23
expression_TAGLN	23
expression_C5orf46	23
expression_NSG1	23
expression_AKAP2	23
expression_ITIH5	23
expression_S100A14	23
expression_PBX1	23
expression_CSRP1	23
expression_CRYBG1	23
expression_COL27A1	23
expression_MXRA8	23
expression_PDZK1	23
expression_TMPRSS4	23
expression_CAMK2N1	23
expression_NOG	23
expression_RASIP1	23
expression_LRRC61	23
expression_TNS3	23
expression_SLC13A3	23
expression_COL6A2	23
expression_FBN1	23
expression_ST3GAL6	23
expression_PTPN13	23
expression_ECHDC3	23
expression_FAP	23
expression_HBA1	23
expression_FILIP1L	23
expression_C1S	23
expression_GMPR	23
expression_TM4SF4	23
expression_TFAP2A	23
expression_DNAJC12	23
expression_ENG	23
expression_STAC	23
expression_TBC1D3L	23
expression_OTULINL	23
expression_TMSB15A	22
expression_ADGRG1	22
expression_PNPLA4	22
expression_LOX	22
expression_ABHD4	22
expression_LGALS3	22
expression_TNNI3	22
expression_SV2A	22
expression_ATP2A3	22
expression_CDIP1	22
expression_GLMP	22
expression_PFN2	22
expression_HES6	22
expression_SLC6A14	22
expression_MID1IP1	22
expression_TLE4	22
expression_PTPRCAP	22
expression_GSTO2	22
expression_CRIP2	22
expression_TM4SF19	22
expression_FMOD	22
expression_PKP1	22
expression_IGLL1	22
expression_PSTPIP2	22
expression_SPHK1	22
expression_AGR3	22
expression_SUSD2	22
expression_KRT6A	22
expression_HR	22
expression_RARRES1	22
expression_ITM2C	22
expression_SPINT2	22
expression_MILR1	22
expression_ITGA4	22
expression_CGREF1	22
expression_S1PR1	22
expression_PNMA5	22
expression_ANK3	22
expression_FAM83A	22
expression_BGN	22
expression_SPNS2	22
expression_PCLO	22
expression_MCF2L	22
expression_ITGB2	22
expression_VWA1	22
expression_NDUFA4L2	22
expression_METTL7B	22
expression_MYO1D	22
expression_BCL11A	22
expression_FOXA1	22
expression_IFI16	22
expression_CDH4	22
expression_ABI3BP	22
expression_FAM221A	22
expression_SMO	22
expression_GABRB3	22
expression_HOPX	22
expression_VSNL1	22
expression_ZP3	22
expression_DMD	22
expression_BARX2	22
expression_FAM111B	22
expression_TMEM45A	22
expression_LAMC2	22
expression_CPNE8	22
expression_RAC2	22
expression_TMEM156	22
expression_MYLK	22
expression_ZNF714	22
expression_MAGEA2	22
expression_CNKSR3	22
expression_MOK	22
expression_OLFM2	22
expression_CSAG1	22
expression_COL17A1	22
expression_TMEM173	21
expression_SLC27A5	21
expression_SERPINB6	21
expression_ADAM28	21
expression_PDZK1IP1	21
expression_SLC7A2	21
expression_PTPRU	21
expression_CPT1A	21
expression_PCP4	21
expression_APOBEC3C	21
expression_NTSR1	21
expression_CXCL6	21
expression_OLFM4	21
expression_SLC7A5	21
expression_SCHIP1	21
expression_PLAUR	21
expression_PEG3	21
expression_FLRT3	21
expression_PLA2G4A	21
expression_CCDC8	21
expression_MSR1	21
expression_CHI3L2	21
expression_ALOX5	21
expression_INA	21
expression_COL4A1	21
expression_SCGB2A2	21
expression_F2RL1	21
expression_RBP4	21
expression_TES	21
expression_SYK	21
expression_TWIST1	21
expression_SFTA2	21
expression_SLC40A1	21
expression_PRKCZ	21
expression_ALCAM	21
expression_MXRA5	21
expression_FAM84B	21
expression_TMEM200A	21
expression_TOX	21
expression_SLC2A5	21
expression_TNFRSF1B	21
expression_HEY1	21
expression_PLCB2	21
expression_ARHGAP23	21
expression_PRKACB	21
expression_ICA1	21
expression_MSX2	21
expression_ARL4C	21
expression_CPXM1	21
expression_PLXNA2	21
expression_DPYSL4	21
expression_AKR1E2	21
expression_SPINT1	21
expression_FUZ	21
expression_ST3GAL4	21
expression_BCAM	21
expression_ACAA2	21
expression_SLITRK6	21
expression_ELOVL2	21
expression_PTK7	21
expression_SCG5	21
expression_CSRP2	21
expression_ASPHD1	21
expression_PHETA2	21
expression_C12orf75	21
expression_FADS1	21
expression_MATK	21
expression_LURAP1L	21
expression_SYT12	21
expression_SMN2	21
expression_KLHL13	21
expression_SLC44A5	21
expression_CPZ	21
expression_HMOX1	21
expression_SPATS2L	20
expression_PTGS2	20
expression_GAD1	20
expression_MCC	20
expression_TRIM29	20
expression_EMP3	20
expression_COBL	20
expression_KRT8	20
expression_VEPH1	20
expression_HKDC1	20
expression_CHST11	20
expression_ACSM3	20
expression_RHOD	20
expression_APP	20
expression_SEMA5A	20
expression_WSCD1	20
expression_CRACR2B	20
expression_ADD2	20
expression_PALMD	20
expression_MEF2C	20
expression_SSBP2	20
expression_CNTN1	20
expression_CA8	20
expression_PARM1	20
expression_CALHM6	20
expression_CLDN10	20
expression_PAGE2	20
expression_LTBP2	20
expression_SEMA3F	20
expression_KHDRBS3	20
expression_NCAM1	20
expression_MEGF6	20
expression_BEND7	20
expression_TMEM255B	20
expression_FBXO27	20
expression_GALM	20
expression_UPK3B	20
expression_LTBR	20
expression_FLRT2	20
expression_ADGRG6	20
expression_TMEM45B	20
expression_MARC2	20
expression_IRS2	20
expression_REC8	20
expression_COL16A1	20
expression_HHEX	20
expression_SLC25A27	20
expression_MGST2	20
expression_MACROD2	20
expression_NT5E	20
expression_METTL27	20
expression_SLC6A8	20
expression_GATA4	20
expression_FCGRT	20
expression_C16orf45	20
expression_HAPLN3	20
expression_PHLDA1	20
expression_CASP1	20
expression_CSGALNACT1	20
expression_ADA2	20
expression_GATD3A	20
expression_GSTA1	20
expression_ARRB1	20
expression_ESPN	20
expression_ANO9	20
expression_FHOD3	20
expression_SLC16A7	20
expression_TRIML2	20
expression_SEMA7A	20
expression_JAM3	20
expression_TFF3	20
expression_CMTM7	20
expression_MYH14	20
expression_HAS3	20
expression_TMEM101	20
expression_LAT	20
expression_MMP13	20
expression_METTL7A	20
expression_S100A8	20
expression_GSDME	20
expression_BHLHE40	20
expression_FAM19A5	20
expression_RND3	20
expression_CCDC106	20
expression_MAGED1	20
expression_SERPINB9	20
expression_TRPV2	20
expression_FAM107B	20
expression_NPW	20
expression_SMOC2	20
expression_PAPSS2	20
expression_MAMDC2	20
expression_AASS	20
expression_HSD17B14	20
expression_ABLIM1	20
expression_GNG2	20
expression_ARHGAP22	20
expression_WNT7B	20
expression_C1QTNF1	20
expression_DLX5	20
expression_LGR5	20
expression_MAGEA9B	20
expression_PSCA	19
expression_TSPO	19
expression_LAMB1	19
expression_DGKG	19
expression_GLRX	19
expression_PMP22	19
expression_MT-ND1	19
expression_DUSP6	19
expression_SERINC2	19
expression_RHOF	19
expression_PPP2R2C	19
expression_SEMA4A	19
expression_CXXC5	19
expression_EVPL	19
expression_A4GALT	19
expression_FBXO32	19
expression_S100A7	19
expression_SOX9	19
expression_BST1	19
expression_MGAT5B	19
expression_CTSV	19
expression_ACP5	19
expression_STAT6	19
expression_SYT13	19
expression_VAV3	19
expression_NDRG4	19
expression_TDRD9	19
expression_ALPG	19
expression_SERPINI1	19
expression_NEO1	19
expression_DENND2D	19
expression_MAGEH1	19
expression_CKMT1A	19
expression_SEC14L2	19
expression_C1orf21	19
expression_SCRN1	19
expression_C4orf48	19
expression_CCNA1	19
expression_CSF2RA	19
expression_BEX2	19
expression_EGFLAM	19
expression_PTPRG	19
expression_NUP62CL	19
expression_CDCP1	19
expression_PTGFRN	19
expression_PHACTR3	19
expression_FGF13	19
expression_FOLR1	19
expression_NDRG2	19
expression_BMP2	19
expression_GPAT3	19
expression_EYA4	19
expression_MPP1	19
expression_CYP26B1	19
expression_HIST1H2BJ	19
expression_TNNC1	19
expression_CXCL12	19
expression_ACSL1	19
expression_LMO3	19
expression_AKT3	19
expression_IFI44L	19
expression_SERPING1	19
expression_TWIST2	19
expression_IL1R2	19
expression_NPTX2	19
expression_SH3KBP1	19
expression_GUCY1A1	19
expression_LIMS3	19
expression_PDE10A	19
expression_SNTB1	19
expression_BATF	19
expression_ADAM19	19
expression_EPHX2	19
expression_CLIC3	19
expression_MYCN	19
expression_EVC	19
expression_BNIP3	18
expression_SCCPDH	18
expression_MICAL2	18
expression_LIN7A	18
expression_ABCA3	18
expression_LRMP	18
expression_LHFPL6	18
expression_GNG4	18
expression_DEF8	18
expression_FKBP5	18
expression_MDFIC	18
expression_TUBA1A	18
expression_AK4	18
expression_STEAP1B	18
expression_ETV5	18
expression_MISP	18
expression_NFATC1	18
expression_ARHGEF19	18
expression_GCNT1	18
expression_ANKH	18
expression_RRAD	18
expression_ZC4H2	18
expression_CRISP3	18
expression_ITGB4	18
expression_CAV2	18
expression_GCNT3	18
expression_GSN	18
expression_STS	18
expression_TGFBR2	18
expression_ANTXR2	18
expression_DDX43	18
expression_SLCO2A1	18
expression_SPEG	18
expression_NAP1L5	18
expression_ALPK2	18
expression_SMCO4	18
expression_PYCR1	18
expression_YPEL3	18
expression_COL8A1	18
expression_MAP2	18
expression_ALKBH3	18
expression_LAD1	18
expression_PLEKHA7	18
expression_IRF7	18
expression_LARGE2	18
expression_PTGER4	18
expression_EPHB2	18
expression_FABP7	18
expression_CLIP4	18
expression_ZNF518B	18
expression_FGB	18
expression_DHCR24	18
expression_WLS	18
expression_TF	18
expression_SPTSSB	18
expression_ITGB5	18
expression_SCD5	18
expression_OAF	18
expression_GABARAPL1	18
expression_FSD1	18
expression_EEPD1	18
expression_MEIS3	18
expression_RTN1	18
expression_LY6D	18
expression_LITAF	18
expression_TMEM246	18
expression_ETFB	18
expression_INAVA	18
expression_S100A11	18
expression_INPP4B	18
expression_CIB2	18
expression_NR3C1	18
expression_PON3	18
expression_SCG2	18
expression_SLCO3A1	18
expression_AHNAK2	18
expression_TP63	18
expression_TRABD2A	18
expression_STK26	18
expression_VAV1	18
expression_HSPB6	18
expression_EMP1	18
expression_PADI2	18
expression_AXL	18
expression_WFDC1	18
expression_TMEM179	18
expression_CERS4	18
expression_CLDN4	18
expression_GPX7	18
expression_MET	18
expression_TNFSF12	18
expression_CEACAM5	18
expression_PRRX1	18
expression_CTAG1B	18
expression_TMEM160	18
expression_CLDN6	18
expression_CLDN3	18
expression_IGFL1	18
expression_SYTL3	18
expression_DLX1	18
expression_SAT1	18
expression_HRASLS	18
expression_TEAD2	18
expression_NELL2	18
expression_PLCXD1	17
expression_CSF1	17
expression_LTB	17
expression_GSDMD	17
expression_ZNF215	17
expression_SLIT2	17
expression_ATP9A	17
expression_LHX2	17
expression_KCTD12	17
expression_ARMCX6	17
expression_AK5	17
expression_SEPT6	17
expression_SULT1C2	17
expression_SIK1	17
expression_LIFR	17
expression_SPANXA2	17
expression_STK32B	17
expression_CACNA1H	17
expression_VLDLR	17
expression_CFD	17
expression_FBXL16	17
expression_ALDH3B1	17
expression_JAG2	17
expression_NEK6	17
expression_YBX2	17
expression_FOXJ1	17
expression_FXYD6	17
expression_FAM174B	17
expression_SPART	17
expression_B3GALNT1	17
expression_KRT6B	17
expression_PHLDB2	17
expression_TNFSF9	17
expression_GRB10	17
expression_NR4A1	17
expression_TCEAL8	17
expression_PRUNE2	17
expression_MYC	17
expression_PRSS2	17
expression_GATA3	17
expression_ANGPTL2	17
expression_TRPS1	17
expression_MAP3K7CL	17
expression_FAM43A	17
expression_EGFR	17
expression_PLEKHG4B	17
expression_EFHD1	17
expression_FZD6	17
expression_ABAT	17
expression_BMF	17
expression_TIMP1	17
expression_KIAA1211L	17
expression_TUBB2A	17
expression_ANTXR1	17
expression_RASL11A	17
expression_SORBS3	17
expression_SCARA3	17
expression_CD109	17
expression_VIPR1	17
expression_RIPOR3	17
expression_TSPAN15	17
expression_TNFRSF25	17
expression_SLCO1B3	17
expression_RETREG1	17
expression_FBP1	17
expression_UBE2E2	17
expression_ABO	17
expression_MUC2	17
expression_DSP	17
expression_FAM171A1	17
expression_SELL	17
expression_BAHCC1	17
expression_CELSR3	17
expression_ROR2	17
expression_ZSCAN31	17
expression_SULT1A4	17
expression_LAMP3	17
expression_CLEC2B	17
expression_TRIM47	17
expression_GPRC5B	17
expression_CAP2	17
expression_TRPV4	17
expression_PCOLCE2	17
expression_FYB1	17
expression_VGLL3	17
expression_PLEKHO1	17
expression_PRODH	17
expression_SMIM24	17
expression_CFB	17
expression_MLLT3	17
expression_VSTM2L	17
expression_CHST15	16
expression_FOXD1	16
expression_HORMAD1	16
expression_CCDC9B	16
expression_ST3GAL5	16
expression_MOXD1	16
expression_KIT	16
expression_FGFR3	16
expression_HSD3B7	16
expression_PLXNB3	16
expression_ECI2	16
expression_LGMN	16
expression_PDLIM3	16
expression_NOTUM	16
expression_SPTBN2	16
expression_TLE2	16
expression_MUC20	16
expression_CHAC1	16
expression_PTPRD	16
expression_MYO15B	16
expression_MT2A	16
expression_COL14A1	16
expression_CPED1	16
expression_LRRC17	16
expression_ST14	16
expression_ZNF544	16
expression_FTL	16
expression_DIRAS1	16
expression_PRKAR2B	16
expression_ELF3	16
expression_PCBP3	16
expression_MPO	16
expression_CYSTM1	16
expression_TMEM255A	16
expression_TBX1	16
expression_LYPD3	16
expression_BCAS1	16
expression_TSPAN13	16
expression_MBP	16
expression_PC	16
expression_SOD3	16
expression_EPHB1	16
expression_GAS1	16
expression_ZNF695	16
expression_RENBP	16
expression_NEXN	16
expression_TMEM25	16
expression_HIST1H1C	16
expression_ATP1A3	16
expression_ITPRIPL1	16
expression_TFR2	16
expression_ACCS	16
expression_ITGA5	16
expression_ZNF486	16
expression_HBEGF	16
expression_SLC35G2	16
expression_PNMA2	16
expression_PPP1R14C	16
expression_HIST1H2AC	16
expression_LTBP4	16
expression_SDSL	16
expression_PITX2	16
expression_PALM	16
expression_SYT1	16
expression_ADAM8	16
expression_NEDD9	16
expression_SPRY2	16
expression_PPM1H	16
expression_MCOLN2	16
expression_SH3BP5	16
expression_ARHGAP29	16
expression_NR2F2	16
expression_MXRA7	16
expression_TSPAN1	16
expression_PADI3	16
expression_KCTD15	16
expression_SDR42E1	16
expression_SLC12A8	16
expression_CARD9	16
expression_KIAA1324	16
expression_LOXL2	16
expression_PCSK5	16
expression_ISG20	16
expression_CHRDL1	16
expression_EPGN	16
expression_VCX3A	16
expression_TBL1X	16
expression_FGF2	16
expression_ANXA13	16
expression_B4GALNT1	16
expression_TSPAN5	16
expression_KCNH2	16
expression_LRFN4	16
expression_SEMA3B	16
expression_CORO1A	16
expression_RERG	16
expression_KLRK1	16
expression_SLIT3	16
expression_TGIF1	16
expression_COL13A1	16
expression_HACD1	16
expression_RAB25	16
expression_SDC4	16
expression_APOC2	16
expression_IGFL2	15
expression_PLXDC2	15
expression_PDGFB	15
expression_RNF43	15
expression_ZNF532	15
expression_PARP6	15
expression_ZNF141	15
expression_PHGR1	15
expression_HLA-DRB5	15
expression_ARHGEF26	15
expression_GAGE2A	15
expression_INPP5D	15
expression_CAST	15
expression_CD200	15
expression_STK33	15
expression_ELN	15
expression_XAF1	15
expression_PCSK6	15
expression_AFAP1L2	15
expression_MIA	15
expression_OSBPL5	15
expression_NPY1R	15
expression_PDGFRA	15
expression_CHN1	15
expression_NKX2-5	15
expression_LMO2	15
expression_AXIN2	15
expression_BIRC3	15
expression_ARRDC4	15
expression_KCTD14	15
expression_CITED4	15
expression_PIR	15
expression_RUBCNL	15
expression_GFPT2	15
expression_FABP4	15
expression_EDN2	15
expression_IGF2BP2	15
expression_KCNK2	15
expression_TRO	15
expression_C1orf61	15
expression_CMTM3	15
expression_ADORA2A	15
expression_BCL2	15
expression_CELSR1	15
expression_ELANE	15
expression_CDK18	15
expression_MYO1E	15
expression_GALNT12	15
expression_SLC6A15	15
expression_AQP1	15
expression_ADAP1	15
expression_SEL1L3	15
expression_UPP1	15
expression_RGPD2	15
expression_PRR15L	15
expression_PDGFC	15
expression_PTPRN2	15
expression_GJC1	15
expression_CIART	15
expression_DGAT2	15
expression_SYTL1	15
expression_BDNF	15
expression_SDHAF3	15
expression_NEFM	15
expression_SESN3	15
expression_NKAIN4	15
expression_FABP3	15
expression_KSR1	15
expression_ME3	15
expression_SYNE2	15
expression_CD4	15
expression_BTBD6	15
expression_HDAC9	15
expression_TJP2	15
expression_PIGR	15
expression_EDARADD	15
expression_AADAC	15
expression_LDLRAD4	15
expression_COL22A1	15
expression_MMP17	15
expression_ZNF738	15
expression_TUSC1	15
expression_CAPN3	15
expression_SIPA1L2	15
expression_EMP2	15
expression_GAGE1	15
expression_SYNE1	15
expression_SNX10	15
expression_MARCKS	15
expression_SLC16A14	15
expression_ARHGEF4	15
expression_DGKI	15
expression_ELMO1	15
expression_FBLN5	15
expression_ARHGEF35	15
expression_NAV3	15
expression_COX7B2	15
expression_KAZALD1	15
expression_PGF	15
expression_HIST2H4A	15
expression_HSPA2	15
expression_FZD7	15
expression_ACP6	15
expression_MMP3	15
expression_KHDC1	15
expression_YBX3	15
expression_CPPED1	15
expression_HIST1H2BG	15
expression_IDH2	15
expression_STAT5A	15
expression_ADAMTS10	15
expression_TMEM139	15
expression_MYOF	15
expression_FRMD4B	15
expression_TMEM176A	15
expression_CCBE1	15
expression_ZNF717	15
expression_SORT1	15
expression_SHANK1	15
expression_FAM89A	15
expression_LPXN	15
expression_AGMO	15
expression_CPNE2	15
expression_GALNT9	15
expression_UGT8	15
expression_LRRK1	15
expression_CDH18	15
expression_SMIM10	15
expression_WDR66	15
expression_NECTIN3	15
expression_ABCA1	15
expression_KCNE3	15
expression_PCCA	15
expression_TENT5A	14
expression_FAM167A	14
expression_ADAM12	14
expression_BOLA1	14
expression_SH3PXD2A	14
expression_CRIM1	14
expression_NRXN3	14
expression_CXCL16	14
expression_SPRR2D	14
expression_PADI1	14
expression_ST6GALNAC5	14
expression_PSG1	14
expression_LMO4	14
expression_GNA15	14
expression_FSTL5	14
expression_GPC6	14
expression_ADTRP	14
expression_HMGN5	14
expression_RUNX2	14
expression_PPP2R2B	14
expression_PKP3	14
expression_NMB	14
expression_DYSF	14
expression_CCDC74A	14
expression_ST6GALNAC2	14
expression_RRAGD	14
expression_HS3ST3A1	14
expression_OXTR	14
expression_MAPK11	14
expression_CD22	14
expression_CDYL2	14
expression_NECTIN1	14
expression_IGSF3	14
expression_SELPLG	14
expression_MYH10	14
expression_RAB33A	14
expression_LAMP5	14
expression_SLC16A2	14
expression_CDKN2C	14
expression_PWP2	14
expression_TPSAB1	14
expression_MZB1	14
expression_WNK2	14
expression_TMPRSS3	14
expression_ANOS1	14
expression_APOC1	14
expression_KLK7	14
expression_DTX3	14
expression_KCNAB2	14
expression_MYD88	14
expression_FABP1	14
expression_ZNF300	14
expression_ADD3	14
expression_TRIQK	14
expression_SNAP25	14
expression_TTC39A	14
expression_HOMER3	14
expression_ZNF521	14
expression_EMX2	14
expression_TMEM171	14
expression_MEIOB	14
expression_MMEL1	14
expression_NPY	14
expression_NUDT11	14
expression_PDE9A	14
expression_HOXA7	14
expression_GPM6A	14
expression_TFCP2	14
expression_SERPINB5	14
expression_TUBA3C	14
expression_CERCAM	14
expression_COX6B2	14
expression_NGEF	14
expression_IL20RB	14
expression_HEG1	14
expression_RNF135	14
expression_NPPB	14
expression_TGFA	14
expression_TUBB4A	14
expression_TSKU	14
expression_FERMT3	14
expression_ITPR1	14
expression_PDLIM2	14
expression_CBLC	14
expression_C5orf63	14
expression_SEMA3C	14
expression_UQCRH	14
expression_LOXL3	14
expression_RAB15	14
expression_RHEX	14
expression_PJA1	14
expression_DLG3	14
expression_SIX2	14
expression_LY96	14
expression_RASSF8	14
expression_NFASC	14
expression_NTM	14
expression_RASA3	14
expression_DIRAS3	14
expression_MYOM2	14
expression_IL11	14
expression_PAGE2B	14
expression_MEIS1	14
expression_SEMA3E	14
expression_RAB17	14
expression_AHR	14
expression_GBP2	14
expression_PROS1	14
expression_SLCO2B1	14
expression_IRX2	13
expression_SPRR1B	13
expression_CADPS2	13
expression_F8A1	13
expression_DST	13
expression_NEDD4L	13
expression_CADM4	13
expression_CACNA1A	13
expression_FOXG1	13
expression_PPIC	13
expression_ACSS1	13
expression_PRAC1	13
expression_ELL2	13
expression_ASB9	13
expression_IL6R	13
expression_GPRC5A	13
expression_RGS14	13
expression_OSMR	13
expression_SEMA6A	13
expression_ZDHHC14	13
expression_PDCD4	13
expression_VSIR	13
expression_CORO6	13
expression_TRPV6	13
expression_PTCH1	13
expression_CDC42EP3	13
expression_KRT16	13
expression_ZFP36L1	13
expression_MUC5B	13
expression_EMILIN1	13
expression_FAS	13
expression_HOXB3	13
expression_IRF5	13
expression_EFEMP2	13
expression_SLC8A1	13
expression_FAM3B	13
expression_SUGCT	13
expression_CYP27A1	13
expression_SLC38A1	13
expression_SSX2B	13
expression_KLK1	13
expression_TDO2	13
expression_IL2RG	13
expression_NOTCH3	13
expression_TRIM7	13
expression_AHRR	13
expression_THEM4	13
expression_CST7	13
expression_GJB1	13
expression_LAT2	13
expression_KCNK6	13
expression_CLGN	13
expression_S1PR4	13
expression_EMILIN2	13
expression_ANXA8	13
expression_ELOVL5	13
expression_ST3GAL1	13
expression_NEURL1	13
expression_RAP1GAP2	13
expression_DTNA	13
expression_NFE4	13
expression_PTPRO	13
expression_RGS5	13
expression_SAA2	13
expression_B4GALT6	13
expression_SDC1	13
expression_DUSP1	13
expression_LAMC1	13
expression_OPLAH	13
expression_ABHD12B	13
expression_SLC2A1	13
expression_SPRY4	13
expression_PRSS22	13
expression_HOXA5	13
expression_WIPF1	13
expression_C4orf19	13
expression_KANK4	13
expression_TENM2	13
expression_SLC9A3R2	13
expression_RTL8A	13
[truncated: 5,889 more rows]
