# Supplementary material for: TransCell: In Silico Characterization of Genomic Landscape and Cellular Responses by Deep Transfer Learning
Source: Genomics Proteomics Bioinformatics. 2024 Sep 6;22(2):qzad008. doi: 10.1093/gpbjnl/qzad008 (PMC11378636; doi:10.1093/gpbjnl/qzad008)
Supplement: qzad008_Supplementary_Data [file qzad008_supplementary_data.zip › Table S11.xlsx]

## Sheet: Table S1
Table S11 Internal validation of protein expression prediction
	Name	RMSE_avg	MSE_avg	Pearson_r_avg	Pearson_r_P value_avg	Spearman_r_avg	Spearman_r_P value_avg	r_square_avg
0	protein_alpha-Catenin	0.235143	0.0553281	0.920036	2.18713e-71	0.92367	3.88509e-69	0.844589
1	protein_beta-Catenin	0.507638	0.258235	0.950331	6.40038e-85	0.908538	3.09057e-61	0.902308
2	protein_beta-Catenin_pT41_S45	0.170364	0.0292012	0.644076	8.92163e-21	0.629443	2.86191e-19	0.406681
3	protein_Annexin 1	0.343501	0.118202	0.957968	2.08337e-94	0.954295	5.66416e-92	0.916376
4	protein_Caspase-7_cleavedD198_Caution	0.357778	0.128719	0.831439	1.6715e-40	0.77391	8.79804e-35	0.681421
5	protein_CDK1	0.331758	0.110934	0.779738	4.50924e-29	0.667537	1.40206e-20	0.579843
6	protein_Cyclin_B1	0.40331	0.16296	0.87117	1.60988e-52	0.854797	5.02829e-45	0.745969
7	protein_E-Cadherin	0.398911	0.159712	0.980283	5.18215e-121	0.950586	3.62751e-79	0.960001
8	protein_ER-alpha	0.242471	0.0588675	0.898536	3.65208e-49	0.677529	2.27187e-22	0.802905
9	protein_ER-alpha_pS118	0.16111	0.0260979	0.692471	1.07691e-19	0.609221	1.17205e-13	0.465437
10	protein_ERK2_Caution	0.257188	0.0662459	0.829055	1.01987e-37	0.796244	4.56915e-33	0.683226
11	protein_Fibronectin	0.437909	0.192242	0.953484	6.73337e-88	0.934857	8.84992e-73	0.908295
12	protein_GSK-3-BETA_Caution	0.240874	0.058098	0.846361	4.84413e-44	0.829093	1.5597e-38	0.710737
13	protein_HER2	0.380079	0.144804	0.938393	2.75945e-76	0.886739	3.04445e-54	0.879802
14	protein_HER2_pY1248_Caution	0.280073	0.0786393	0.941593	5.18865e-76	0.877949	5.4409e-52	0.884274
15	protein_IRS1	0.215458	0.0466696	0.849368	3.26935e-44	0.829267	1.34354e-37	0.719421
16	protein_MEK1	0.258509	0.0670772	0.833599	1.52068e-44	0.802066	1.52077e-38	0.680859
17	protein_MEK1_pS217_S221	0.269525	0.0727686	0.855358	2.62085e-48	0.84315	3.74838e-45	0.724959
18	protein_MSH2	0.311197	0.099783	0.814723	1.38965e-36	0.769158	2.65576e-27	0.640108
19	protein_MSH6_Caution	0.341657	0.123454	0.87921	1.47176e-54	0.861134	4.19925e-48	0.754196
20	protein_N-Cadherin	0.231534	0.0537148	0.858316	8.03823e-46	0.844714	1.0606e-44	0.732367
21	protein_P-Cadherin_Caution	0.286634	0.0824733	0.888902	6.0856e-51	0.863268	3.8293e-45	0.786233
22	protein_p14 Arf(BetA300-340A)_Caution	0.435663	0.190187	0.948218	1.8977e-83	0.910636	6.02522e-60	0.896805
23	protein_p53_Caution	0.388061	0.150776	0.894955	2.53053e-62	0.86273	2.71268e-46	0.797462
24	protein_PARP_cleaved_Caution	0.339497	0.11772	0.777019	2.44068e-22	0.636363	7.7983e-19	0.527264
25	protein_PCNA_Caution	0.24261	0.0590331	0.8188	8.08573e-38	0.794151	5.00983e-33	0.659833
26	protein_PKC-alpha	0.248658	0.0619247	0.941431	2.63889e-75	0.935912	1.73039e-67	0.882046
27	protein_PKC-alpha_pS657_Caution	0.277593	0.0771036	0.961221	1.26579e-91	0.957403	6.49807e-85	0.923057
28	protein_PKC-pan_BetaII_pS660	0.29914	0.0899002	0.883071	4.10525e-49	0.862065	2.88977e-48	0.774011
29	protein_PR	0.228215	0.0525897	0.699811	4.39565e-25	0.624052	6.18208e-14	0.464792
30	protein_Rb_Caution	0.247556	0.0617965	0.882246	3.99631e-57	0.848969	1.25122e-44	0.772612
31	protein_Rb_pS807_S811	0.452025	0.20478	0.901246	1.03341e-59	0.887178	6.4753e-57	0.808275
32	protein_SHP-2_pY542_Caution	0.333194	0.112763	0.866495	8.23168e-51	0.802802	1.46185e-35	0.744078
33	protein_STAT3_Caution	0.37615	0.142011	0.819657	8.74178e-42	0.793098	9.70267e-37	0.66125
34	protein_STAT3_pY705	0.296032	0.0879105	0.835471	5.94857e-36	0.790409	5.11993e-35	0.687056
35	protein_STAT5-alpha	0.301888	0.091674	0.964777	3.9196e-91	0.929443	1.74012e-73	0.929749
