# Supplementary material for: TransCell: In Silico Characterization of Genomic Landscape and Cellular Responses by Deep Transfer Learning
Source: Genomics Proteomics Bioinformatics. 2024 Sep 6;22(2):qzad008. doi: 10.1093/gpbjnl/qzad008 (PMC11378636; doi:10.1093/gpbjnl/qzad008)
Supplement: qzad008_Supplementary_Data [file qzad008_supplementary_data.zip › Table S12.xlsx]

## Sheet: Table S2
Table S12 External validation using CellMinerCDB protein array data
	Name	RMSE_avg	MSE_avg	Pearson_r_avg	Pearson_r_P value_avg	Spearman_r_avg	Spearman_r_P value_avg	r_square_avg
0	protein_alpha-Catenin	1.75843	3.09237	0.730015	8.86662e-11	0.728312	3.01984e-10	-0.0279794
1	protein_beta-Catenin	2.63774	6.96912	0.831069	2.98674e-15	0.780705	6.18743e-13	-1.3167
2	protein_beta-Catenin_pT41_S45	1.82954	3.34736	0.610347	3.26613e-07	0.531727	1.75552e-05	-0.112743
3	protein_Annexin 1	1.25945	1.5863	0.672457	4.72335e-09	0.680689	2.6354e-09	0.39237
4	protein_Caspase-7_cleavedD198_Caution	1.06045	1.12985	0.403623	0.00187919	0.437033	0.000575773	-0.868078
5	protein_CDK1	1.1117	1.2377	0.15474	0.253316	0.168691	0.216689	-0.954214
6	protein_Cyclin_B1	1.4549	2.11997	0.37878	0.00318151	0.326846	0.0129186	-1.01174
7	protein_E-Cadherin	2.31135	5.36879	0.823419	1.05783e-15	0.599222	4.78507e-07	-2.74238
8	protein_ER-alpha	2.33008	5.43014	0.308788	0.0167672	0.0311531	0.804251	-1.58125
9	protein_ER-alpha_pS118	2.13655	4.56505	0.0734746	0.589146	-0.213093	0.114686	-1.17002
10	protein_ERK2_Caution	0.755174	0.57105	0.416546	0.00122724	0.289469	0.0303384	0.0452807
11	protein_Fibronectin	3.34517	11.2058	0.410368	0.00113212	0.313231	0.0157519	-5.40686
12	protein_GSK-3-BETA_Caution	1.76036	3.10107	0.320231	0.0145662	0.296996	0.0276317	-4.21385
13	protein_HER2	1.64711	2.71922	0.766004	2.67783e-12	0.599722	7.03142e-07	-0.410774
14	protein_HER2_pY1248_Caution	2.2366	5.01055	0.748882	8.94996e-12	0.58843	8.84269e-07	-1.59955
15	protein_IRS1	2.17345	4.72408	0.317854	0.0143551	0.269097	0.0392886	-3.96908
16	protein_MEK1	2.96822	8.81262	0.280125	0.0315845	0.224307	0.0907588	-31.8054
17	protein_MEK1_pS217_S221	2.15354	4.64069	0.0420959	0.740958	-0.00848013	0.80894	-16.2752
18	protein_MSH2	2.73025	7.45749	0.205339	0.131511	0.358944	0.00803049	-6.18136
19	protein_MSH6_Caution	1.27026	1.61793	0.370726	0.00398104	0.361445	0.00574181	-3.6693
20	protein_N-Cadherin	1.28232	1.64485	0.723791	2.51193e-10	0.735904	7.41637e-11	-0.626981
21	protein_P-Cadherin_Caution	2.14886	4.62111	0.444179	0.000444822	0.413148	0.00145861	-1.61493
22	protein_p14 Arf(BetA300-340A)_Caution	1.86243	3.47226	0.543078	1.21149e-05	0.325068	0.0127066	0.158065
23	protein_p53_Caution	1.59498	2.55986	0.752228	5.69321e-12	0.794565	1.29974e-13	-0.106358
24	protein_PARP_cleaved_Caution	0.962064	0.93143	0.141002	0.284713	0.148097	0.260659	-1.66765
25	protein_PCNA_Caution	1.10643	1.22448	0.647274	3.40802e-08	0.518414	3.64168e-05	0.164705
26	protein_PKC-alpha	1.44073	2.07581	0.350464	0.00620641	0.323545	0.0123474	0.108613
27	protein_PKC-alpha_pS657_Caution	1.53046	2.34267	0.279028	0.0320804	0.311976	0.0157391	-0.00597995
28	protein_PKC-pan_BetaII_pS660	1.88176	3.54259	0.0113502	0.864842	-0.140528	0.303233	-0.110871
29	protein_PR	0.625748	0.391883	0.0942824	0.491362	0.122456	0.377093	-0.216255
30	protein_Rb_Caution	0.881883	0.77774	0.529026	1.58399e-05	0.314943	0.0144601	0.224896
31	protein_Rb_pS807_S811	0.948994	0.902517	0.544946	8.16983e-06	0.378427	0.00364064	0.100542
32	protein_SHP-2_pY542_Caution	0.94873	0.901299	0.162426	0.219787	0.155995	0.243967	-0.539788
33	protein_STAT3_Caution	1.00636	1.01343	0.461643	0.000219744	0.402478	0.00168635	-0.397434
34	protein_STAT3_pY705	0.765113	0.585464	0.489486	0.00010151	0.455649	0.000399067	0.192695
35	protein_STAT5-alpha	1.10665	1.22841	0.421306	0.000931433	0.339572	0.0139057	-2.5502
