# Supplementary material for: TransCell: In Silico Characterization of Genomic Landscape and Cellular Responses by Deep Transfer Learning
Source: Genomics Proteomics Bioinformatics. 2024 Sep 6;22(2):qzad008. doi: 10.1093/gpbjnl/qzad008 (PMC11378636; doi:10.1093/gpbjnl/qzad008)
Supplement: qzad008_Supplementary_Data [file qzad008_supplementary_data.zip › Table S13.xlsx]

## Sheet: Table S3
Table S13 In silico expansion of drug sensitivity for pediatric cancer cell lines
Stripped_cell_line_name	Sensitivity_BRD-A00055058-001-01-0::2.325889319::MTS004	Sensitivity_BRD-A00077618-236-07-6::2.5::HTS	Sensitivity_BRD-A00100033-001-08-9::2.5::HTS	Sensitivity_BRD-A00147595-001-01-5::2.5::HTS	Sensitivity_BRD-A00218260-001-03-4::2.5::HTS	Sensitivity_BRD-A00376169-001-01-6::2.5::HTS	Sensitivity_BRD-A00520476-001-07-4::2.5::HTS	Sensitivity_BRD-A00546892-001-02-6::2.5::HTS	Sensitivity_BRD-A00578795-001-04-3::2.5::HTS	Sensitivity_BRD-A00758722-001-04-9::2.5::HTS	Sensitivity_BRD-A00827783-001-24-6::2.5::HTS	Sensitivity_BRD-A00842753-001-01-9::2.5::MTS004	Sensitivity_BRD-A00993607-003-24-6::2.5::HTS	Sensitivity_BRD-A01098288-001-02-9::2.5::HTS	Sensitivity_BRD-A01412266-001-01-0::2.5::HTS	Sensitivity_BRD-A01493904-003-12-1::2.5::HTS	Sensitivity_BRD-A01563671-001-02-7::2.5::HTS	Sensitivity_BRD-A01593789-001-03-1::2.5::HTS	Sensitivity_BRD-A01636364-003-15-1::2.5::HTS	Sensitivity_BRD-A01643550-001-04-9::2.5::HTS	Sensitivity_BRD-A01787639-003-16-9::2.5::HTS	Sensitivity_BRD-A01907367-001-01-7::2.5::HTS	Sensitivity_BRD-A02006392-001-16-4::2.5::HTS	Sensitivity_BRD-A02180903-001-04-5::2.5::HTS	Sensitivity_BRD-A02232681-001-01-8::2.5::MTS004	Sensitivity_BRD-A02710418-003-11-8::2.5::HTS	Sensitivity_BRD-A02743701-001-03-6::2.5::HTS	Sensitivity_BRD-A02759312-003-24-5::2.5::HTS	Sensitivity_BRD-A02990301-003-06-6::2.5::HTS	Sensitivity_BRD-A03061970-003-07-3::2.5::HTS	Sensitivity_BRD-A03216249-003-24-3::2.5::HTS	Sensitivity_BRD-A03359064-001-02-3::2.5::HTS	Sensitivity_BRD-A03506276-001-01-5::2.5::HTS	Sensitivity_BRD-A03623303-045-09-5::2.5::HTS	Sensitivity_BRD-A03880619-001-01-0::2.5::HTS	Sensitivity_BRD-A03932035-004-04-3::2.5::HTS	Sensitivity_BRD-A04203391-001-08-3::2.5::HTS	Sensitivity_BRD-A04252265-003-01-4::2.5::HTS	Sensitivity_BRD-A04322457-003-17-9::2.5::HTS	Sensitivity_BRD-A04327189-001-15-1::2.5::HTS	Sensitivity_BRD-A04327189-003-03-3::2.5::HTS	Sensitivity_BRD-A04352665-001-05-3::2.5::HTS	Sensitivity_BRD-A04447196-001-01-8::2.5::MTS004	Sensitivity_BRD-A04497688-001-04-2::2.5::HTS	Sensitivity_BRD-A04506385-001-01-2::2.5::HTS	Sensitivity_BRD-A04553218-050-16-2::2.5::HTS	Sensitivity_BRD-A04661934-001-02-9::2.5::HTS	Sensitivity_BRD-A04971881-003-01-3::2.65294603::MTS004	Sensitivity_BRD-A05186015-003-19-8::2.5::HTS
BT16	0.227552	-0.240698	0.0885866	-0.505176	0.0326227	-0.428059	0.457716	0.170129	-0.198931	-0.631831	0.105359	0.0543812	0.0655967	-0.528323	0.0451465	-0.562993	0.327613	-0.0681929	-0.137077	-1.25556	0.103735	-0.0923231	0.27673	-0.00132733	0.282127	-0.0613962	-0.0710005	0.220372	-0.607062	0.00170262	-0.805584	0.137372	-4.31845	-1.37097	-0.196758	-0.451238	0.0144512	0.131373	0.590472	-0.0477605	-0.0465386	0.531811	0.336348	0.227112	-0.166177	0.0311879	0.0354829	0.100931	0.39171
CCLFPEDS0004T	0.208615	-1.42981	0.74537	-1.46838	0.816636	-0.378254	0.78385	1.17364	-0.398052	-0.888265	1.14023	-0.848835	0.287397	-0.14039	-0.142252	-0.471412	-0.191332	0.136303	0.389525	-1.27893	0.86207	-0.752615	0.130919	0.453378	0.411662	-0.464368	0.0785312	-0.0828651	-0.397874	-0.533247	0.580971	-0.52474	-5.43746	-1.46404	-0.659218	-2.78238	0.583983	-0.79341	0.200625	0.979256	0.45502	0.685863	0.675157	-0.854853	-0.236317	0.0450423	0.235826	0.721332	0.443903
SMSCTR	0.455972	-0.585586	0.613743	-0.911346	0.807636	-0.735926	-0.534042	0.503538	-0.260072	-0.908483	0.449243	-0.0844362	0.167041	-0.284493	-0.224056	-0.166777	0.94266	-0.468449	0.000877446	-0.376943	-0.2221	-0.18055	0.297899	0.0982527	-0.0513989	-0.521553	-0.0575061	0.397164	-0.554506	0.170616	0.0876771	0.39496	-3.02041	-1.65158	-0.363984	-0.0961411	0.306927	-0.121345	0.633323	0.219601	0.441879	-0.103044	0.570611	0.510172	0.0442862	0.281432	0.292713	0.218687	0.331022
CHLA06ATRT	0.453306	-0.149646	0.283197	-1.01241	0.740636	-1.00991	0.81987	0.790499	-0.837451	-0.194781	0.474966	0.138275	-0.159047	-0.136337	0.93152	-0.110985	0.0897317	0.0967048	0.248543	-0.855677	-0.0470944	0.342521	0.175805	-0.700836	0.083763	0.18654	0.189546	0.736684	0.147963	0.409401	0.000279117	-0.152297	-4.83087	-1.12804	-0.252456	-0.42696	0.448112	0.523198	0.347377	0.175901	0.654881	0.548705	0.328059	0.188833	-0.146995	-0.226471	0.319088	-0.0529462	0.363957
SCMCRM2	0.468541	-0.209876	0.780385	-1.06185	1.06513	-0.551301	-0.536875	0.499702	-0.101324	-0.640976	0.815424	-0.308046	0.774485	-0.277193	0.176551	-0.0181119	0.892795	-0.103632	0.0820238	0.392652	0.000479066	-0.219698	0.443265	-0.104611	0.0252249	-0.697881	0.177406	0.621315	-1.19609	-0.235797	-0.0861725	0.620666	-3.28218	-1.9903	-0.422271	0.606078	0.315983	0.0390771	0.392476	1.08758	0.461393	0.120041	0.802778	0.635	-0.296621	0.257544	0.626135	0.0621247	0.593856
CW9019	-0.065949	-0.727828	0.453792	-0.562678	0.746963	-0.408248	-0.397205	0.534031	0.381709	-1.62314	0.131461	-0.027075	0.450649	0.00548317	-0.570461	-0.247755	0.697435	-0.2186	-0.223593	-0.314907	-0.124137	-0.0976368	0.148754	-0.195151	-0.237314	-0.669134	-0.145751	0.562737	-0.487376	-0.285732	0.445007	0.612448	-3.84328	-1.31155	-0.00805792	-0.825895	0.132108	-0.745127	0.375285	-0.458513	0.0980711	0.058432	0.193609	0.00866193	-0.609212	0.107465	0.108538	0.230331	0.161948
TC205	0.389326	-0.286994	0.0892624	-0.251709	0.38978	0.204608	0.239456	0.572947	-0.285566	-0.587363	0.45622	0.0598579	0.0926511	0.307734	0.328201	0.00493007	0.481129	-0.0136851	-0.23697	0.215918	-0.177801	-0.380656	0.0773495	-0.738831	0.162926	-0.201543	-0.0392571	0.64139	-0.488605	0.288115	-0.306488	0.551337	-4.84313	-0.992801	0.109764	-0.305018	-0.488787	0.0316804	0.582687	-0.167529	0.358204	0.368662	0.0814878	-0.138038	-0.0264253	-0.0974985	0.32607	0.531689	0.572468
TE441T	-0.248136	-0.993781	0.448386	-0.420787	-0.0164743	-0.432852	-0.157558	-0.149594	0.159073	-1.20417	0.143932	0.0612327	0.679037	0.374362	0.199481	-0.248822	0.858438	-0.818519	-0.142242	-0.692863	0.391448	-0.0128688	-0.363352	-0.0242824	-0.0146671	-0.25407	0.393411	-0.313208	-0.666155	-0.376906	-0.108162	0.484771	-2.77532	-1.00792	0.176032	-0.872848	-0.142819	-0.369745	0.183347	-0.166644	-0.38906	-0.0526599	-0.100742	0.35089	0.302364	-0.449225	-0.344714	0.0282716	0.370831
CCLFPEDS0001T	-0.0451696	-0.332075	0.262074	-0.618934	0.0501151	-0.0826927	0.140333	0.734605	-0.393022	-0.696294	0.333182	0.142044	0.692877	-0.0804735	0.170446	-0.244757	0.0171188	-0.306813	-0.110134	-0.364595	0.692755	0.00419097	-0.0284711	-0.167221	0.0698484	-0.495592	0.102882	0.544207	-0.38568	-0.117836	-0.490597	0.414822	-3.86198	-0.673048	-0.519077	-0.427898	0.161116	0.277979	0.75781	0.464616	-0.137368	0.108764	0.220026	0.356454	0.19466	-0.2177	0.132787	-0.0997906	0.39683
D458	0.261495	-1.47462	0.0753538	-0.628553	0.378382	-0.235555	0.48862	0.318024	1.07971	-3.18751	-0.578163	-0.12675	1.10577	-0.473308	0.941353	-0.418639	0.46477	-0.129333	-0.699286	-0.669098	0.0853986	0.3231	-0.60228	-1.19233	0.118482	-0.68795	-0.0412208	0.362393	-0.60327	-0.579655	0.677174	-0.138033	-5.35554	-1.50006	-0.418566	-0.542785	0.61491	-0.625521	0.724693	-0.0286404	-0.42664	-0.0924152	0.758409	0.832229	0.345444	0.172989	0.169443	-0.173104	0.0038007
CHLA15	-0.0101148	-0.190874	0.449149	-0.710734	0.327434	-0.163885	0.420581	0.285478	0.0485997	-0.975779	0.456276	-0.098464	0.23833	0.628876	0.679796	-0.274075	0.184684	0.0434856	0.307396	-0.594099	0.492213	-0.0340148	0.249292	-0.269533	0.128542	-0.403416	0.315	0.372338	-0.548261	0.2054	-0.469243	0.441353	-2.85893	-0.442981	0.227845	-0.371901	0.25196	0.231485	0.365472	0.381848	-0.0282416	0.80693	0.158594	0.337514	0.0406299	0.370905	0.404614	0.193635	0.694698
RH18DM	0.221489	-0.0966466	-0.139828	-0.788494	0.691502	-0.590881	0.301647	0.00654805	-0.290301	-1.12602	0.432318	0.0764093	0.668693	0.0939371	0.0482198	-0.378145	0.462854	0.119773	0.0133803	-1.03578	0.224295	0.122271	0.562204	-0.0264939	0.256098	0.129729	-0.250441	0.431735	-0.932236	0.0589926	-0.624793	0.525133	-4.50071	-1.26877	-0.491566	-0.209053	-0.0809811	-0.387884	-0.0977618	-0.095651	-0.11932	0.370136	0.245305	0.298321	0.259239	-0.122048	0.302406	-0.145939	0.319319
TC138	0.381623	-0.437126	0.122351	0.0567025	0.239079	-0.282729	0.346457	0.458946	-0.412063	-0.218568	0.0154736	0.0665862	0.164871	0.327427	0.225705	-0.350715	0.394404	-0.494169	-0.0641634	-0.69763	-0.496124	-0.43833	0.0478263	-0.599409	0.218178	-0.130985	0.22456	0.862225	-0.59553	-0.0581452	-0.552354	0.143617	-4.59509	-1.20775	-0.643591	-0.157893	-0.486091	0.010406	0.180946	-0.481912	0.379065	0.264896	0.12326	-0.174358	-0.218703	-0.360332	0.2431	0.325513	0.694755
UW228	0.0452444	-0.101658	-0.331086	-0.231655	-0.341703	-0.398552	0.125534	0.157524	-0.516155	-1.07537	-0.118632	0.226832	0.33671	0.105885	0.147539	-0.357913	0.215141	-0.197962	-0.449252	-1.28897	-0.241652	-0.388628	-0.386061	-0.0934169	0.165335	-0.361718	0.0200949	0.55481	-0.414575	0.10143	-0.0645101	-0.0346321	-4.39524	-0.934407	-0.255989	0.143672	0.141482	0.141754	-0.0404406	0.212641	0.000165902	0.272186	0.00566123	0.242581	-0.561568	0.0947047	-0.124644	0.109932	0.311951
RH36	0.324993	-0.485113	0.308129	-0.62072	0.922691	-0.717799	0.0690373	-0.188843	0.55004	-2.60383	0.617643	-0.0883976	0.250501	-0.108789	-0.151736	-0.563203	1.05239	-0.872368	0.104319	0.11376	0.190741	0.25866	0.0521454	-0.541855	0.0458321	-0.409675	-0.851786	0.0612381	-0.979134	0.0728454	0.532837	0.872267	-3.81492	-1.80399	-0.0496892	-0.616413	-0.764715	-0.87322	0.447005	-0.201135	0.378576	0.137578	0.359463	0.233707	0.0828418	-0.403219	0.236012	0.115194	0.593704
C396	-0.0694117	-0.537495	0.0103867	-0.561607	0.360477	-0.32822	0.397854	0.307882	-0.0456823	-1.0969	0.288062	0.0359593	-0.325447	0.0232698	-0.154958	-0.424584	0.174295	0.0543618	-0.149289	0.874474	0.33106	-0.210104	-0.556634	-0.163804	0.129273	0.125537	0.36711	0.0473988	-0.153194	0.535393	0.589342	0.0139639	-3.88898	-1.44904	-0.422264	0.275009	-0.104911	-0.610887	0.245879	-0.0114315	-0.216058	0.266184	0.43939	0.152848	-0.240922	-0.347637	0.348741	-0.09432	0.391165
CHLA266	0.234332	-0.901351	0.16006	-1.25945	0.433487	-0.790127	0.576933	0.250751	-0.804781	-1.31567	0.179103	-0.144751	-0.252249	-0.580124	0.305974	-0.206834	0.307561	-0.0239457	0.306071	-1.16541	-0.134676	-0.17389	0.296813	-0.38803	0.080147	-0.0352289	-0.331677	0.868929	-0.800987	-0.0656825	-0.16773	0.213365	-3.65871	-1.48645	-0.349318	-1.5244	0.403584	0.315079	0.198768	0.220076	0.539721	0.612944	0.471659	-0.142788	0.224304	-0.262768	0.343803	0.654118	0.742935
CCLFPEDS0008T	0.0269923	0.00165034	0.0458805	-0.667373	0.512233	-0.490493	0.838403	0.31309	-0.506788	-1.2365	0.153625	-0.0237364	0.0114698	-0.0468353	-0.0656076	-0.0854231	0.424572	-0.0704242	-0.0224347	-0.732068	0.113232	-0.370622	-0.057899	-0.255899	0.23773	-0.212783	0.0695514	0.378553	-0.0916711	0.480652	0.418248	-0.177592	-3.86768	-0.173191	0.0974305	-0.156324	0.197503	-0.38234	0.313156	0.219062	0.433268	0.43106	0.124484	0.306852	0.032979	0.153253	0.10758	0.494315	0.539327
GIMEN	-0.0484717	-0.655134	-0.187949	-0.71019	0.518576	-0.561225	0.156977	0.683826	-1.10102	-0.922115	0.492535	-0.0139585	0.611424	0.0356654	0.0959713	-0.216667	0.0974037	0.150496	0.00602425	-0.829071	0.46919	0.0539411	-0.197387	-0.445876	0.0134942	-0.535166	0.0879736	-0.113517	-0.346379	0.0773961	-0.605869	-0.314021	-4.10827	-0.482427	-0.188502	0.117832	-0.115704	0.230984	-0.227917	0.0665243	-0.283311	0.0623138	-0.0385064	0.189613	-0.333514	0.134465	-0.12957	0.171014	-0.06808
MON	-0.34687	-0.585323	0.00224855	-0.556787	-0.164337	-0.713419	0.317472	0.507948	-0.32822	-1.05763	-0.0401896	-0.135577	0.258699	0.273159	-0.278202	-0.567124	0.400001	-0.53512	0.0464939	-0.858439	-0.345118	-0.141772	-0.20745	0.434868	-0.133465	-0.120014	-0.102007	0.292958	-0.711376	-0.00166208	-1.06439	-0.00991442	-4.31459	-0.907032	-0.0256937	-0.402773	0.0213042	0.452842	0.597966	0.0742933	-0.262368	0.294241	-0.0411823	0.222575	0.204904	0.330738	-0.0988937	-0.0483365	0.0874852
COGN278	-0.036328	-0.304095	0.0651904	0.0358288	0.642873	-0.562756	0.177732	0.646164	-0.160036	-1.5891	0.346865	-0.138809	-0.0135609	0.124653	0.336483	-0.333208	0.711294	-0.00838491	0.46675	-0.811522	0.396249	0.434694	-0.0232219	0.0466152	-0.032816	0.174968	-0.267222	0.0570993	-0.388435	0.0116418	-0.784556	0.274354	-3.59207	-0.476002	-0.214185	0.223598	-0.214932	0.20764	0.697194	0.278215	-0.212818	0.0936605	0.308508	0.33866	-0.185151	0.385825	-0.0643636	0.460249	0.377445
CHLA218	0.481209	-0.547178	0.114995	0.109887	0.209589	-0.355103	0.260639	0.306423	-0.396244	-1.26884	0.0784851	0.0802329	-0.281361	0.666819	0.424002	-0.321648	0.565653	-0.556538	-0.275794	-0.850622	-0.122384	-0.0264195	-0.124836	-0.65671	0.308595	-0.177167	0.0318404	0.575306	-0.424606	0.238898	0.000435591	0.886573	-5.05224	-1.46993	-0.378333	-0.492341	-0.628019	-0.104029	0.412569	-0.389268	0.224282	0.328772	0.234533	0.00108052	-0.0945767	-0.405329	-0.205147	0.289419	0.521995
CME1	0.157722	-0.634232	0.26066	-0.243794	0.284879	-0.501908	0.0812669	0.437816	-0.135971	-0.524378	0.338361	0.193411	0.106005	0.137021	0.321555	-0.353853	0.467523	-0.06532	0.286838	-0.988634	-0.216748	0.0089471	-0.0530373	0.272258	0.0712478	-0.070432	0.0586184	0.487271	-0.388481	0.00366566	0.299365	0.436163	-4.93962	-0.974142	0.292514	0.122076	0.455294	-0.276574	0.381503	0.456216	-0.112284	-0.277621	0.498737	0.226033	0.062528	0.11723	0.106341	0.186009	0.106716
COGN305	0.245644	-0.787455	0.46823	-0.643544	0.828177	0.137566	0.323217	0.989873	0.561788	-0.823972	0.209002	-0.14142	0.474742	-0.0300692	0.624705	-0.609021	0.661933	-0.0737224	0.258085	-0.685944	0.37541	0.253671	0.193513	0.0889254	0.259731	-0.234932	0.262984	0.354116	-0.759878	-0.538036	-0.337785	0.250957	-3.84869	-0.862573	0.0241913	0.129894	-0.12005	0.351515	-0.0935702	-0.0330056	-0.32166	0.491848	0.279025	0.100733	-0.311017	-0.0953385	0.33025	0.243062	0.805544
SYO1	0.200567	-0.63449	0.18698	-0.401148	0.181785	-0.369904	0.00808221	0.335766	-0.265816	-0.857529	0.655308	0.198005	0.359687	0.4203	0.34202	-0.481953	0.272098	-0.364792	-0.0927389	-0.58561	0.263898	-0.0677641	-0.196467	-0.374226	0.426914	-0.171725	0.00408564	0.57442	-0.0425159	-0.00846546	-0.136689	-0.0389316	-4.8555	-1.29872	-0.12448	-0.148971	0.239125	-0.19259	0.135945	0.158781	0.0354833	-0.1419	0.668551	0.213292	0.197623	0.0341442	0.295523	0.111119	0.183279
YAMATO	0.294068	-0.454193	0.0909801	-0.207052	0.212185	-0.449027	0.330031	0.32674	-0.494926	-0.694119	0.67212	-0.144539	0.68667	0.00583311	0.0955282	-0.63365	0.237345	-0.0456349	-0.252065	-1.0954	0.0677483	0.317653	-0.179999	-0.593942	0.214517	-0.237977	-0.200422	0.69559	0.00391564	-0.253863	-0.132843	0.161672	-5.12885	-1.1543	0.0295553	-0.144097	-0.149795	-0.297681	-0.0614944	-0.371045	-0.263957	0.487827	0.380003	0.237457	0.411233	0.136	0.194828	0.233927	0.120023
NB1643	-0.194958	-0.00398862	0.181497	-0.627846	0.682612	-0.331817	0.209585	0.461422	-0.615027	-1.05346	0.605177	0.1963	0.19624	0.123542	0.494915	-0.459424	0.532709	0.236127	0.443487	-0.717941	0.643879	-0.0178216	0.0413098	0.192576	0.142323	-0.342845	0.420932	0.283125	-0.874961	0.275734	-0.701692	0.118488	-3.18521	-0.593004	0.060097	0.151256	0.160025	0.219066	0.233961	0.179505	0.131571	0.806811	0.283043	0.267497	0.0457407	0.329152	0.344927	0.134334	0.572371
TTC442	-0.171822	-0.271163	0.0693435	-0.758276	0.303843	-0.016161	0.340779	0.391444	-0.0149169	-1.31419	0.290212	0.186995	0.655033	0.294652	-0.0160643	-0.566732	0.35417	-0.0229868	-0.311276	-0.572463	0.136532	-0.0464833	0.271472	-0.282994	0.211959	-0.608432	-0.16481	0.289776	-0.348735	-0.15028	0.16672	-0.00751956	-4.20101	-0.816617	-0.168299	-0.452889	0.26744	-0.0385403	0.400106	-0.579524	0.00443071	0.491065	0.0340511	0.0712866	0.0614995	0.123321	-0.00325531	0.2268	0.204111
TC106	0.383277	-1.07758	-0.0316045	0.0752903	0.459248	-0.0138802	0.361099	0.689202	0.22582	-1.14267	0.247102	0.208564	-0.0149775	0.484294	0.486723	0.0239425	0.491648	-0.235106	-0.428378	-0.308849	0.0543601	0.0493602	0.179269	-0.56371	0.264888	0.145019	-0.0247443	0.681225	-0.245741	-0.0931928	0.311643	0.675653	-4.50229	-1.02895	-0.33756	0.0651228	-0.216053	-0.172693	0.346177	-0.21486	0.0774484	-0.12074	0.358155	-0.150054	-0.0130643	-0.33722	0.0372691	0.342152	0.644727
127399	0.0264107	-0.297846	0.0304716	-0.331639	0.473265	-0.257772	0.202157	0.331287	-0.457591	-0.206048	0.142102	0.323004	-0.0155775	0.0339308	0.148357	-0.368695	0.496641	-0.296338	-0.19439	-0.543355	-0.0625848	-0.332386	-0.15601	-0.0559082	0.213022	0.176427	-0.250571	0.684048	-0.0773767	-0.0235308	0.197101	0.433096	-4.46284	-0.631429	-0.00481057	0.222447	0.362993	-0.298144	-0.0390455	0.0702198	0.25798	-0.0171481	0.381726	0.398467	-0.0998203	0.244914	-0.111378	0.203976	-0.00541472
SCS214	-0.0742768	-1.09467	-0.226476	-0.364324	0.108797	-0.474343	0.0110891	0.282669	-0.154006	-0.889166	0.200009	0.0366436	0.320229	0.0561003	0.689384	-0.563693	0.346866	-0.486696	-0.42051	-1.04618	0.0616161	0.094587	-0.5712	-0.0369587	0.295542	-0.081019	-0.253838	0.579986	0.0220997	0.307829	0.55424	0.298647	-4.0322	-1.39714	-0.595401	0.388545	-0.179589	-0.0655237	0.448304	0.200732	-0.159574	0.0909042	0.735561	0.00406356	0.247786	-0.181672	0.104198	-0.0312344	0.447448
CHLA9	0.391317	-0.856816	0.0327025	0.50215	0.412456	-0.0830561	0.394723	0.597288	-0.444792	-1.42935	-0.13593	-0.0449479	-0.111129	0.485838	0.0036471	0.0471007	0.491772	-0.159825	-0.183027	-0.212764	0.140404	-0.169674	-0.226238	-0.501434	0.342807	0.183007	-0.315571	0.677432	-0.226552	0.569763	-0.155336	0.745476	-4.63228	-1.39894	-0.353103	-0.0416814	-0.669091	-0.0987677	0.484402	-0.714745	0.256921	0.0606919	0.2708	-0.0306122	-0.19482	-0.327727	0.0735915	0.600597	0.333955
CAL72	0.0046751	0.260342	-0.105159	0.00867121	0.216033	-0.0671001	0.45382	0.461132	-0.449414	-1.31026	0.320779	0.410992	0.0123561	0.31748	-0.257234	-0.2592	0.44816	0.32769	-0.127089	-0.366441	0.358996	-0.145006	-0.353711	0.290798	0.163708	0.146323	-0.00827673	0.571768	-0.325669	0.0407719	0.565894	0.169035	-3.87087	-1.26083	-0.172032	0.127965	0.365784	-0.282934	0.202257	-0.414311	0.384999	0.23715	-0.135843	0.448808	-0.385332	0.052995	0.10249	-0.0241511	0.329802
KPMRTRY	0.141857	-1.27128	-0.259135	-0.060163	-0.00373722	0.187818	0.356482	0.178593	0.151527	-1.05409	0.791754	-0.166299	0.285677	0.600966	0.00722665	-0.190232	0.428602	-0.343505	0.425692	-1.90022	-0.0101163	-0.19958	0.0942242	-0.12169	0.18854	-0.386118	0.307919	0.314659	-0.380034	0.585624	-1.11871	0.475454	-3.43588	-0.891926	-0.216395	-1.29011	0.0114592	0.0790449	-0.175914	0.0142126	-0.217002	0.378561	-0.134697	0.0237582	0.17212	0.210316	0.189719	0.165528	0.311904
COGAR359	0.324175	-0.323265	0.223644	-0.259481	0.296493	-0.237949	0.485725	0.398905	-0.304311	-0.942615	0.375007	0.612058	0.199265	-0.50513	0.541957	-0.419561	0.109311	0.0692637	0.323563	0.633508	0.19467	-0.289608	-0.172993	0.327544	-0.0630137	-0.205285	-0.185839	0.77664	-0.722839	-0.096566	-0.189695	0.0780256	-3.1753	-1.58634	-0.245483	-0.463399	-0.0346958	0.503682	0.15287	0.304519	0.325348	0.359617	0.371501	0.525544	0.125057	0.263461	0.360368	0.249027	0.312533
TASK1	0.176156	-0.615308	0.244063	-0.164189	0.368327	0.0478151	0.0107739	0.394489	-0.791703	-1.05133	0.311919	0.173699	0.160383	0.305075	0.0679733	-0.429169	0.11962	-0.0725538	-0.52286	-1.14069	-0.454697	-0.253874	0.276018	-0.101578	0.209518	-0.162658	0.120853	0.713479	-0.621452	-0.0196877	-0.615816	-0.0512578	-6.03043	-1.5228	-0.325244	-0.555553	-0.549601	0.235223	0.157698	-0.464341	0.595603	0.363341	0.47419	0.26047	-0.101697	-0.0971483	0.302095	0.29785	0.64596
COGE352	0.222369	-0.261008	0.401394	-0.184832	0.635875	0.250931	0.479728	0.4992	-1.30511	-0.408261	0.575919	0.348268	0.0979472	0.549836	0.139446	-0.339431	-0.0482843	-0.0714615	-0.164394	-0.651691	-0.570393	-0.628252	-0.275018	-0.559924	0.518156	-0.247934	-0.244937	1.10135	-0.338803	0.32862	-0.32091	0.106599	-4.20836	-0.662389	-0.466128	-0.412905	-0.631964	0.702917	0.480852	0.334349	0.665966	0.617081	0.394852	0.420881	0.487118	0.343793	0.174442	0.686736	0.408756
Y79	-0.14706	-1.65615	0.223653	0.296927	0.361754	-0.141764	-0.0917681	0.0611802	0.851451	-2.52883	-0.360698	-0.426473	0.504384	0.0475025	1.07842	-0.531413	0.586404	-0.569357	-0.687775	-0.895078	0.0823281	0.128513	-0.645438	-0.739383	-0.313685	0.282164	0.478401	-0.0994816	-1.25583	-0.831679	-0.273605	-0.274032	-5.5759	-1.26824	-0.326075	-1.40756	0.617072	-0.64464	0.538167	0.996505	0.0949488	-0.477345	0.448484	0.841497	-0.630127	-0.3045	0.0498167	-0.329412	-0.481827
PFSK1	0.10292	-0.669499	-0.0846153	-0.444339	-0.151416	-0.463162	0.120376	0.373626	-0.127368	-1.34561	-0.0139517	0.0259936	0.390209	0.11587	0.0778084	-0.279261	0.542692	-0.109453	0.272007	-0.907728	0.431593	0.230793	0.0173647	0.305507	0.0345443	-0.321125	0.237608	0.179854	-0.569848	-0.0781042	-0.619856	0.440036	-3.86746	-1.15211	-0.0128168	-0.172153	0.0494852	-0.125194	0.39457	-0.296923	-0.120358	0.136135	-0.18613	0.379993	0.190959	-0.330399	-0.193242	0.139959	0.353164
TGW	0.0463764	0.237381	0.364158	-0.57961	0.457069	-0.461914	0.277419	0.686412	-0.426844	-0.664865	0.221703	0.220055	0.511793	0.0340518	0.311169	-0.868065	0.310968	-0.0366567	-0.0511693	-0.055121	0.185259	-0.0162659	0.167343	0.260017	0.205991	-0.291408	-0.0130011	0.64814	-0.972756	-0.439194	-0.151947	0.167328	-3.9204	-0.827641	-0.0802318	-0.330317	0.141172	0.522207	0.162535	0.199157	-0.337524	0.521913	0.334973	0.402358	0.204229	0.607124	0.464281	0.119446	0.645611
JR	0.395541	-0.493725	-0.045373	-1.08738	0.561477	-0.990165	-0.239019	0.277975	-0.182788	-1.26884	0.237869	-0.0620392	0.467957	0.16092	0.159179	-0.770405	0.590386	-0.419058	0.0671876	-0.14677	0.0143292	0.206189	0.0822842	0.241617	0.213292	-0.272461	-0.482691	0.364596	-0.672339	0.446208	0.106114	0.00820847	-3.86406	-1.16386	-0.502897	-0.985472	-0.198422	-0.447498	-0.195814	-0.0453977	-0.0307359	0.0423921	0.365146	0.205735	0.349317	0.172569	-0.0897684	0.133399	0.253821
143B	-0.0740631	-0.322423	0.105168	-0.207237	0.435839	-0.109028	-0.0467222	0.145962	-0.386121	-0.784199	0.0808173	-0.0161947	-0.436503	-0.00399698	0.076184	-0.587662	0.760875	0.177788	0.197138	-0.0621359	0.0264279	-0.328637	-0.185868	0.177222	-0.249754	0.0686379	-0.0743127	0.575476	-0.532466	0.288409	0.370333	0.200793	-4.67455	-1.40654	-0.451905	-1.011	-0.137822	0.0711081	-0.0276017	-0.163958	0.37398	0.0777369	0.272214	-0.035791	-0.136436	0.273652	0.347583	0.341985	0.646828
TTC1240	-0.0573214	-0.959641	0.119837	-0.0548135	0.218021	-0.247994	0.340147	0.39529	-0.358602	-1.35129	0.408967	-0.0162552	0.0451709	0.398341	0.0556235	0.0243208	0.228527	-0.116897	-0.043229	-1.65936	-0.115189	-0.138017	-0.109046	-0.409207	-0.0850599	0.065951	0.161551	0.159907	-0.395124	0.000603098	-0.622176	0.204755	-3.03574	-1.39861	-0.268603	-0.771552	-0.105757	0.423596	0.505752	-0.133606	-0.0853338	0.354607	0.137293	0.104991	-0.011526	-0.00141198	0.297722	0.137859	0.480138
STM9101	0.0568133	-0.032439	-0.785854	0.420628	-0.197673	-0.151828	0.474728	-0.400332	-0.00502484	-1.62154	0.432703	0.26802	0.321477	0.159313	0.301124	-0.583101	0.0964981	0.181108	1.14193	-0.953807	0.0831325	0.117396	-0.124798	0.440158	0.280537	-0.0806804	0.103195	-0.481144	-0.401242	-0.236777	-0.947914	0.707434	-3.3069	-0.904783	-0.0163054	-0.720309	-0.217027	-0.301245	0.244351	-0.433303	0.175416	0.357825	0.464267	0.0284557	-0.195978	-0.39124	-0.636236	0.449998	0.313254
SW982	-0.128192	-0.063907	-0.183755	-0.0255524	0.350964	-0.513974	0.144898	0.462003	-0.556202	-0.794242	0.231833	0.11372	0.107684	0.485435	0.230613	-0.2764	0.0156248	-0.111093	-0.0760505	0.277027	0.105958	-0.100589	-0.210795	-0.376744	-0.030959	-0.252571	-0.00113532	0.582445	-0.424239	0.225988	-0.50745	-0.0611229	-4.49477	-1.36946	0.0204599	-0.0186784	0.13116	0.131739	0.308255	0.114948	-0.152727	0.350335	0.235793	0.0735653	-0.15219	0.0858309	-0.0570405	0.122924	0.322357
KD	-0.110027	-0.264214	0.0494498	0.352663	0.096153	-0.33771	0.437814	0.181783	-0.285502	-1.02008	0.296918	0.203298	0.240598	0.481183	-0.37643	0.058593	0.430349	-0.0409339	0.357381	-2.13061	-0.530262	-0.273754	-0.311463	-0.263182	0.169544	-0.220313	-0.0369314	0.159253	-0.0501594	0.220874	-0.398821	0.016417	-3.4893	-0.572885	0.0250597	-0.884853	-0.12224	0.206873	0.146047	-0.0771624	0.0162952	0.282185	-0.0519243	0.490911	-0.281935	0.160349	0.00897396	0.110407	0.544962
BT12	0.0859561	-0.167701	-0.28669	0.329729	0.356247	-0.157808	0.533699	0.179737	0.00266292	-0.953324	0.464502	0.177309	-0.018306	0.492941	0.534311	0.233239	0.235944	-0.0490997	0.26552	-1.06646	-0.126252	-0.0609881	-0.0321189	0.373873	0.0762178	0.0798503	-0.122247	0.259366	-0.281221	0.125267	-0.533705	0.499127	-3.87735	-0.796758	0.230144	-0.419522	0.21794	0.144467	0.612121	-0.103311	0.568304	0.0289844	0.143565	0.178842	-0.0717315	0.292837	-0.21788	0.0054762	0.135237
LS	0.100541	-0.278489	0.20803	-0.36719	0.402218	-0.625894	0.350968	0.326377	-0.544754	-0.879182	0.318522	0.00498328	0.0606782	-0.0622219	0.534474	-0.351229	0.543332	-0.101166	0.223903	-1.19376	0.200825	0.325678	-0.150714	0.112038	0.222428	-0.145694	-0.0773286	0.4025	-0.235639	0.326016	-0.0146997	0.602073	-3.5465	-1.00864	-0.567301	0.385069	0.254513	0.172823	0.313042	-0.0138323	-0.218563	0.312655	0.359779	0.282458	0.00216936	0.273865	0.472086	0.330902	0.217916
CHLA32	0.137142	-0.031137	-0.116106	0.492777	0.362461	-0.132044	0.43494	0.361374	-0.0154912	-1.09931	0.287176	0.683543	0.361814	0.282499	0.396968	-0.285267	0.411451	0.229293	-0.317733	-0.228818	-0.261599	-0.061384	-0.402794	-0.478204	0.351498	-0.116219	0.0271897	0.97338	-0.513545	-0.191232	-0.642988	0.114786	-4.62995	-1.01302	-0.331589	0.00905583	-0.610161	0.404388	-0.0652564	-0.276435	0.379209	0.396636	0.295304	0.289144	-0.0726861	-0.134779	-0.0490584	0.269546	0.260138
SKPNDW	0.285286	-0.539121	0.230753	0.0563152	0.125893	0.180361	0.378663	-0.0465313	0.682182	-0.776473	0.0128115	0.313387	0.435538	0.305774	0.347541	-0.114401	0.155883	0.459515	-0.116012	0.122046	-0.68743	-0.599851	-0.28803	0.109846	0.29267	-0.286814	0.203996	0.740076	-0.772142	0.336232	-0.414983	0.112228	-3.07059	-1.00326	0.372574	-0.0684632	-0.847859	0.154819	0.0750856	-0.25654	0.379799	0.502531	-0.0524777	-0.0396532	-0.256365	0.353723	-0.359662	0.280438	0.474013
TTC642	0.0409177	-0.294214	-0.0592425	-0.155517	0.294494	-0.601663	0.664217	0.185815	-0.524594	-0.747568	0.270294	0.0256585	0.0395384	0.66561	0.242223	-0.341179	0.560142	-0.240131	0.078775	-1.81818	-0.0907255	0.102318	0.236134	-0.446524	-0.0261561	-0.0206703	0.128136	0.0650684	-0.100591	-0.0407829	-0.600947	0.299044	-4.43135	-0.656208	-0.11015	-1.0314	0.102301	0.21454	0.184304	0.0948917	0.331733	0.468792	0.124941	0.286036	0.0280886	0.109111	0.1359	0.248845	0.277689
PA1	0.0786566	-1.02159	0.218816	-0.686129	0.327823	-0.74238	0.0907505	0.681821	-0.656686	-1.72867	0.248769	-0.333061	0.0803066	-0.271758	0.591393	-1.27062	-0.117936	-0.0258062	-0.320936	-1.56427	-0.00162276	-0.0890702	0.155725	-0.101607	0.23008	0.121417	-0.0648764	0.521794	-0.850612	-0.712574	-0.446083	-0.108945	-4.36458	-1.81492	-0.74242	-0.920739	0.134019	0.00347064	0.498092	0.152733	-0.283753	0.382056	0.600995	0.16373	-0.00764512	-0.0179882	0.362628	-0.0459351	0.146489
CHLA99	0.102516	-0.424921	0.200056	0.258442	0.453682	-0.3809	0.612426	0.285522	-0.553901	-0.966916	0.373425	0.412783	0.0699908	0.51259	0.437667	-0.198064	0.185336	-0.0787969	-0.258947	-0.0335479	-0.244075	-0.216895	-0.0942045	-0.171963	0.207818	0.0709765	-0.189737	0.800672	-0.679509	-0.278532	-0.958578	0.444107	-4.63393	-1.32617	-0.292227	-0.0842853	-0.842065	0.438815	0.339743	-0.2635	-0.0282652	0.393972	0.182603	-0.208755	-0.0687424	-0.255753	0.133444	0.121761	0.596843
RH4	0.208238	-0.126637	0.678945	-0.675773	0.82346	-0.636369	-0.182667	-0.149683	-0.12116	-1.38895	0.361125	-0.368441	0.750096	0.056975	-0.0677204	0.111442	0.884467	-0.573835	0.119927	-0.167957	-0.283483	-0.0304577	0.0170138	-0.256585	0.0730714	-0.508956	0.192584	0.348444	-0.87653	-0.456401	-0.143874	0.561721	-3.52028	-1.86061	-0.178075	0.0266789	0.117697	-0.786555	-0.0444024	-0.537997	0.579432	0.0518399	0.505775	0.318706	-0.567381	-0.0141473	0.575477	0.22906	0.54782
TC32	0.0643754	-0.428728	-0.649719	0.203822	0.0932512	0.0201504	0.512982	0.117806	-0.540022	-1.40546	0.268148	0.00517657	0.18091	0.293461	0.283701	0.144563	0.0823031	-0.297088	0.0874742	-1.23545	-0.205154	-0.313935	-0.482184	0.169047	-0.10612	-0.121355	0.0465598	0.504469	-0.360116	0.299185	-0.787954	0.450669	-3.32239	-1.08761	0.0249323	0.132856	-0.584894	-0.491469	0.257211	-0.394492	0.608951	-0.00816689	0.11333	0.269688	0.0283079	-0.243443	-0.424903	0.400798	0.314098
JMURTK2	0.0568821	-1.18985	0.207641	-0.448089	0.349211	-0.554543	0.676915	0.518272	-1.07997	-0.844646	0.468251	-0.0153052	-0.0387267	0.0946677	0.555084	-0.347137	0.0526541	0.362828	0.0143049	-0.748035	-0.223428	-0.182788	0.250794	0.116519	0.0199317	-0.131284	0.529288	0.610115	-0.298442	0.117378	-0.401335	0.339915	-5.07879	-0.760245	-0.219419	-0.953327	0.218052	0.4071	0.160764	0.290462	0.577561	0.57292	0.162747	-0.0114944	0.101805	0.108322	0.519416	0.650516	0.398141
WERIRB1	0.198735	-1.22318	0.385858	0.257019	0.298923	-0.243313	0.138741	0.320423	0.711495	-2.03699	-0.37413	-0.207258	0.70556	0.174082	0.932852	-0.699891	0.373094	-0.672171	-0.222988	-0.693809	-0.0592027	-0.178882	-0.367321	-0.791708	0.0580737	0.12078	0.524808	0.526334	-1.04145	-0.677902	-0.242797	0.0208117	-4.33082	-0.807758	-0.296808	-0.827835	0.625769	-0.513121	0.28868	0.991142	0.353594	-0.208221	0.377336	0.913424	-1.17816	-0.19815	-0.116916	0.150523	-0.258925
SKNEP1	0.313672	0.0543467	-0.235056	-0.043114	0.275359	-0.0542582	0.0756791	0.103591	-0.546505	-1.16359	0.103577	0.0827241	-0.0920779	0.371231	0.507527	0.0390021	0.221243	-0.387027	0.120452	-1.34448	-0.3392	-0.183419	-0.0727177	-0.0739823	0.218272	-0.120135	-0.165846	0.284365	-0.611563	-0.22741	-0.379348	-0.00504026	-4.13845	-1.34068	0.11771	-0.38391	-0.267352	0.219098	0.154733	-0.328857	0.349978	0.12139	0.248268	-0.00661046	0.0898905	0.0246909	0.0516273	0.566094	0.378057
LAN2	0.211097	0.180063	0.21054	-0.625585	0.65736	-0.573483	0.215057	0.572924	-0.224722	-1.33098	0.101379	-0.192986	-0.226859	0.17065	0.186293	-0.333342	0.624039	0.0816944	0.429166	-0.98379	0.333751	0.204615	0.182456	-0.0794345	0.154077	0.200531	-0.0829527	0.287925	-0.723585	-0.0693377	-0.590655	0.524	-3.02802	-0.801586	-0.178458	-0.286219	-0.0759583	0.110126	0.0628201	-0.0783794	0.509689	0.647266	0.195222	0.364674	-0.0428827	0.459172	0.0677903	0.169625	0.354044
NCIH2004RT	-0.0897244	-0.573235	0.305739	0.200128	-0.0392319	-0.760626	0.732041	0.146618	-0.455656	-1.18023	0.331183	0.208462	0.0781434	0.279203	0.145314	0.0592134	0.0486928	0.246698	0.28933	0.589398	0.269965	0.275928	-0.143561	0.28733	0.366253	-0.150306	-0.0361588	0.0920122	-0.381349	0.198541	-0.326324	-0.0565223	-2.56295	-0.861186	-0.127436	-1.00323	0.0828847	0.587745	0.0436729	-0.289358	0.0311248	-0.112245	0.0206376	0.428171	-0.229209	-0.115288	0.247676	0.174054	0.452256
HUO9	0.329599	-0.544548	-0.216554	-0.0405828	0.776221	0.342915	0.364389	0.376525	-0.0408306	-0.858224	0.353174	0.152747	0.29306	-0.394165	-0.391903	-0.58996	0.596456	-0.0733161	0.24427	0.679028	0.307484	-0.564541	-0.260372	1.12058	0.267877	0.20668	-0.0183431	0.232133	-0.207312	0.234259	0.832918	1.11189	-2.62927	-1.50286	-0.0927742	-0.771837	-0.700397	0.00720539	-0.316346	0.580298	0.247798	0.236039	0.394377	0.346448	0.052157	0.27082	0.193726	0.0109017	1.1018
RHJT	0.268688	-0.170256	0.7021	-1.11835	0.997907	-0.793533	-0.561113	-0.0809861	0.0138153	-1.33214	0.748833	-0.404253	0.866079	-0.225554	0.223967	-0.195391	0.770762	-0.518001	0.0596746	0.317403	0.0269667	-0.521597	0.34	-0.535961	0.0065574	-0.775023	-0.410407	0.384402	-1.15176	-0.418189	0.399587	0.139132	-3.29307	-1.86834	-0.416652	-0.992347	-0.380806	-0.59289	0.55719	0.537122	0.221697	0.493623	0.566467	0.36929	-0.316952	0.0197715	0.756164	0.143263	0.43634
TTC709	0.276023	-0.353197	-0.152281	0.276991	0.141305	-0.316983	0.286321	-0.116798	0.0267894	-0.726329	0.482994	0.0398946	0.225068	-0.340561	0.670827	-0.152231	-0.00496125	0.0436478	0.196944	-0.30295	-0.0290245	-0.00483918	0.0170903	0.569588	0.177162	0.0617988	0.285668	0.119949	0.0662457	-0.152172	-0.671268	1.40381	-2.5725	-0.848408	-0.0371246	-0.408463	-0.0715942	-0.756987	0.51523	0.38707	0.513486	0.899839	0.374063	0.113342	0.304767	-0.235018	0.102556	0.284434	0.755911
OS252	-0.195655	0.0619323	-0.452944	0.332997	0.548146	-0.312721	0.47338	0.507593	-0.581962	-0.849627	0.0407805	0.127693	0.330253	0.0331384	0.234796	0.0655558	0.325304	0.17779	-0.175244	0.433268	0.117961	-0.25078	-0.241877	0.22281	-0.0614262	-0.227137	0.233421	0.835746	-0.638327	-0.269477	-0.142155	0.0326278	-3.1687	-0.978325	-0.0617819	0.269042	0.0534228	-0.0710351	0.156063	-0.159457	-0.0398286	0.384016	0.096284	-0.0432263	-0.514155	-0.15613	-0.0547268	-0.0794111	0.413887
TTC549	0.0164418	-0.66984	-0.111908	-0.292274	0.0361476	-0.674587	0.360554	0.0236447	-0.833899	-1.38167	0.42249	-0.0760855	-0.110941	0.349185	0.335823	-0.628915	0.287453	-0.277422	-0.0422017	-1.93778	0.0219707	0.0534704	-0.308995	-0.0875821	0.122711	-0.209463	0.224478	-0.00977547	-0.475771	-0.166788	-0.513908	-0.161436	-2.89536	-1.12428	-0.322292	-0.765856	-0.0629703	0.356687	0.269113	-0.00128534	0.187021	0.174019	0.290005	0.163239	0.118237	0.0583903	0.156422	0.229265	-0.163348
RH30	0.432362	-0.444769	0.321723	-0.317622	0.608316	-0.854068	-0.241757	0.0512494	-0.33584	-1.07339	0.194711	0.070707	0.173751	0.168746	-0.192301	-0.359374	0.963738	-0.628047	-0.133205	-0.448413	-0.154117	-0.212114	0.444027	0.670349	0.0475101	-0.788007	0.596039	-0.153431	-0.187211	0.1824	0.539241	0.431281	-1.95143	-1.4012	-0.260039	-0.353077	0.0866547	-0.234837	0.382812	-0.34972	0.238825	-0.223578	0.315616	0.688452	0.479336	0.489777	-0.243436	0.34955	0.445782
CHP212	-0.156359	-0.256586	-0.291377	0.302653	0.799003	-0.0490934	0.126963	-0.0984021	0.0593298	-0.725575	0.15734	0.125259	0.148556	0.26797	0.0947078	0.0500014	-0.0839361	-0.247481	0.134621	-0.778006	-0.0405689	0.0636182	-0.221928	0.175816	0.300143	-0.135437	0.105807	-0.233818	-0.403165	0.0721399	-1.16883	-0.215918	-1.81483	-1.07175	0.0447295	0.164419	-0.250396	0.158418	0.26303	-0.349956	-0.355532	-0.0677343	-0.0296759	0.150245	-0.296459	0.10495	-0.159299	0.249734	0.236173
RC2	0.0606074	-0.122068	0.625465	-0.658788	1.00685	-0.768925	-0.21056	0.017658	0.291156	-1.67935	0.754019	-0.32257	0.745439	-0.197883	-0.110414	-0.0747544	1.04343	-0.553664	-0.0733784	0.290946	-0.00380358	-0.137431	0.31695	0.332443	0.131553	-0.20014	-0.20814	0.0280761	-1.17389	-0.289415	0.774301	0.285425	-2.63368	-1.4023	0.045001	-0.191779	-0.286755	-0.207442	0.613146	0.343992	0.300386	0.126057	0.518343	0.563825	0.316543	0.321247	0.629246	0.139953	0.822014
RMS13	0.245685	-0.318857	0.630387	-1.0002	0.97558	-0.413812	-0.247505	0.231743	0.0641297	-1.01671	0.251322	-0.450246	0.560014	0.12023	0.00312035	4.68791e-05	1.1731	-0.574333	-0.0557999	0.0198515	0.172789	-0.245501	0.30377	-0.299031	0.430474	-0.579082	0.142605	-0.106766	-1.03997	-0.496002	0.367552	0.696823	-2.90202	-1.51834	-0.514846	0.0208323	0.219	-0.428499	0.376316	0.124386	0.217074	0.138524	0.365617	0.268869	0.266058	0.156914	0.542196	0.367055	0.560885
A204	-0.131184	-0.591105	-0.492381	-0.172362	0.109297	-0.419334	-0.306221	0.334408	-0.601593	-0.636812	0.615945	0.441535	0.278318	0.378644	0.26413	0.48797	0.184588	0.321816	0.21157	-1.09059	-0.172413	0.034676	0.0246073	0.0476033	-0.10258	0.104615	0.217858	0.469526	-0.208617	-0.414299	-1.05226	0.109272	-3.22721	-1.44437	0.132736	0.211755	0.176554	0.118189	0.343717	0.769759	0.401259	0.12425	-0.0940395	0.292085	-0.321271	0.237247	-0.890505	0.187349	0.181769
G401	-0.173538	-1.2222	-0.758182	0.133293	0.13585	-0.278097	0.287462	0.209032	-0.0197161	-1.30611	0.412604	-0.11353	-0.200232	0.0975019	-0.00852123	-0.0179223	0.616206	-0.744929	-0.0544567	-2.12429	-0.00336387	0.0709671	0.292854	-0.316822	0.141231	0.30357	-0.23449	0.138013	-0.529108	-0.634539	-1.30907	0.103137	-4.98076	-1.09749	0.0573109	-1.03021	-0.267057	-0.278052	0.606243	-0.144366	0.325448	0.0785214	-0.107835	-0.0132567	0.269007	-0.0780801	0.288339	-0.0999419	0.286055
TM87	0.13337	0.257744	0.0692009	-0.0495746	0.165289	-0.480308	0.311197	0.407656	-0.401934	-0.994793	0.378467	-0.632374	0.142637	0.0808904	0.0754892	-0.585437	0.303092	-0.189127	0.207355	-1.09756	-0.165416	0.186705	-0.0394851	0.63108	0.169969	0.085603	0.157815	0.321447	-0.1252	0.249585	-0.526065	0.211599	-3.43062	-1.68063	-0.0578507	-0.308616	-0.0716719	0.207975	0.175228	-0.0797002	0.164742	0.142665	0.175065	0.562732	-0.179842	0.152011	-0.1195	-0.00842146	0.177548
RH28	0.188215	0.0593339	0.247475	-0.202296	0.802603	-0.17359	-0.188728	-0.154157	0.0888744	-1.48499	0.496811	-0.305712	0.539103	0.0691948	-0.15275	-0.023591	0.977822	-0.911092	0.677462	0.190125	0.177181	-0.0342692	0.0930529	0.305209	-0.217754	-0.170272	-0.0410309	-0.271494	-0.691613	-0.441756	-0.456905	0.561373	-1.59764	-1.37547	-0.0197849	-0.198915	-0.192057	-0.125045	1.04112	0.338799	0.711958	-0.149268	0.348567	0.408055	-0.326807	-0.0958495	0.303147	-0.205553	0.275775
D425	0.35922	-1.59249	-0.203335	-1.16767	0.0582459	-0.560173	0.426989	-0.294959	1.15967	-3.32141	-0.673394	0.014588	1.31986	-0.587569	0.719377	-0.220766	0.125889	-0.510613	-0.872747	-0.882406	-0.543138	0.519953	-0.504343	-0.139365	0.172308	-0.670126	-0.467589	0.381109	-1.11537	-0.989189	0.351495	-0.42757	-5.74795	-2.0868	-0.413639	-0.518629	0.393954	-0.855873	0.558277	-0.281657	-0.823819	-0.572108	0.771587	0.564943	0.218132	-0.33249	-0.3268	0.0233605	-0.285341
NB1	0.345435	0.194189	-0.373493	-0.169257	0.0865225	-0.151683	0.0389738	0.0339299	-0.392723	-1.14391	0.307356	0.00928681	0.0767884	0.229115	0.198711	-0.21931	0.252223	-0.110686	0.129254	-2.37398	0.162217	-0.203593	-0.177774	0.537825	0.372052	-0.0129448	-0.347804	0.291929	-0.395164	0.307359	-0.76635	0.201007	-5.08127	-0.755443	-0.0191486	0.199393	-0.0969932	0.0702364	0.285943	0.038268	0.134227	0.278368	0.232734	0.126344	0.234296	0.146095	-0.152223	0.0541512	0.00743067
CCLFPEDS0003T	0.11763	-0.746734	-0.0534692	-0.921196	0.132667	-0.143691	0.333583	0.591099	-0.0861372	-0.754234	0.439131	-0.0885006	0.254443	0.0319303	0.0247733	-0.530037	0.243073	-0.451131	-0.063022	-0.264284	0.950891	0.0896473	0.0501394	0.0699835	-0.0620047	-0.258031	0.302927	0.246584	-0.414708	0.27016	-0.0541537	0.318625	-3.88039	-0.860211	-0.21968	-0.567304	0.313681	-0.182716	0.441414	-0.0459538	-0.0568635	0.303401	0.0795454	-0.0846171	0.337211	-0.1009	-0.0214556	0.125085	0.477353
NMB	-0.0172291	-0.269558	0.304469	-0.323201	0.551013	-0.387673	0.173388	0.673773	-0.491539	-1.18754	0.0448738	0.367775	0.00194084	0.04043	0.515678	-0.867255	0.249113	-0.19999	0.402939	-0.390127	0.442158	-0.0357142	0.460785	0.12352	-0.0132984	-0.0492044	0.410127	0.539769	-0.894768	-0.359119	0.212985	0.146687	-3.79035	-0.625584	-0.0325031	-0.289779	0.198449	0.231481	-0.0226515	0.190929	-0.285857	0.630943	0.314841	0.322696	-0.156016	0.198872	0.48758	0.0941209	0.479302
SJSA1	-0.424351	0.0484744	-0.00386305	0.527572	0.583833	0.317622	0.149089	0.542791	0.227848	-0.672358	0.126271	0.0805407	0.196541	0.856839	-0.270305	0.0541044	0.664333	-0.226128	-0.0411887	0.214947	-0.0174957	-0.518998	-0.312617	-0.435233	0.18711	-0.00355911	-0.286895	-0.210411	-0.392991	-0.344554	0.732889	0.837529	-2.79327	-0.0602912	-0.659135	0.228925	0.0300209	0.120417	-0.174814	-0.476103	-0.428945	0.0502825	-0.0729577	-0.051729	-0.261018	0.166051	-0.442883	-0.156855	0.0677293
KELLY	-0.0327427	0.286118	0.0392776	-0.682006	0.249259	-0.0897044	0.183182	-0.0547781	-0.61503	-1.23557	0.248706	-0.0764807	0.43402	0.216744	0.185544	-0.287192	0.110611	-0.0935424	0.631763	-0.997582	0.339191	0.207717	0.14833	-0.0762668	0.207285	-0.124284	0.143722	0.364256	-0.269923	-0.384372	-0.171503	0.194704	-2.64846	-0.218865	0.689673	-0.944128	0.0002437	0.383632	-0.0144627	-0.381908	0.165598	0.253034	0.148519	-0.10499	0.103765	0.190665	-0.118216	-0.281352	0.370658
IMR32	-0.0156139	-0.547545	-0.263011	-0.457576	0.466115	0.131761	0.253755	0.317753	0.0885907	-1.38433	0.179301	-0.443197	0.460953	0.0806837	0.308064	-0.903842	0.751349	-0.24787	0.577317	-1.11673	0.438071	0.230111	0.148056	0.0419953	-0.164458	-0.0425422	-0.11532	0.0308357	-0.881628	-0.156192	-0.983638	0.836301	-2.4142	-0.457759	0.331785	-1.0987	-0.306378	-0.0275476	0.212932	-0.153585	-0.0521995	0.144719	-0.187378	-0.166968	-0.575852	0.266507	-0.0985923	-0.132102	0.332691
TC71	0.446817	-0.362385	-0.134476	0.33155	0.0525644	0.222483	0.237476	0.167083	-0.190725	-0.905659	0.550184	0.0592425	-0.0545579	0.566518	0.114514	-0.0506144	0.282569	-0.303807	0.092364	-1.0978	-0.177848	-0.150478	-0.00339432	0.0433729	0.146305	-0.12656	-0.0494232	0.32338	-0.583162	0.307911	-0.582621	0.387429	-5.17418	-1.1383	0.267467	-0.558281	-0.61893	-0.262488	0.403304	-0.246082	0.55187	0.188894	0.124403	0.00545393	0.0896151	-0.124946	-0.0492042	0.113975	0.617157
MG63	0.232906	0.297147	-0.0857922	-0.744468	0.505219	-0.360156	0.141471	-0.155983	-0.6689	-1.21885	0.513434	0.161821	0.102746	0.51187	-0.0246316	-0.466877	0.293236	0.119584	0.139648	-0.387297	-0.15143	0.354262	-0.564861	-0.0398867	0.0453683	-0.0280249	0.411353	-0.00748711	-0.140563	0.15362	0.125268	-0.0229088	-3.52127	-0.421708	0.32912	-0.390762	-0.146369	0.112218	0.230798	-0.392393	0.135611	-0.101751	0.116625	-0.0191666	-0.451164	-0.0261687	-0.121983	0.276961	0.383385
R262	0.531008	-0.217036	0.149643	-1.0786	0.221034	-0.162814	0.61371	0.710126	-0.311804	-1.70688	-0.360001	0.0954314	0.351524	-0.441226	-0.00891744	0.0143812	0.110096	0.20439	-0.371518	-1.79024	-0.310476	-0.37387	-0.409424	0.0107031	0.659791	-0.356262	-0.662255	0.252669	-0.347409	-0.237621	-1.03756	0.139508	-4.52175	-1.2413	-0.257421	0.393656	0.333105	-0.361513	0.309497	0.696589	0.528205	0.526965	0.455952	-0.101405	-0.131339	-0.196015	-0.204088	0.322528	0.00779137
CBAGPN	-0.0737528	-0.37616	-0.403248	-0.0908308	0.0734655	-0.152291	-0.0460389	0.379544	-0.769838	-1.22889	0.191983	-0.131584	0.00971791	0.0871727	0.229641	-0.361333	0.150583	-0.012033	-0.255481	-1.16118	0.210165	0.0223286	0.118491	-0.0607777	-0.225256	0.0803532	-0.3017	0.318022	-0.561246	-0.0448283	-0.699397	0.744779	-3.43753	-1.12168	-0.242338	-0.209778	-0.443311	-0.309318	0.446744	-0.577833	0.283482	0.0377264	0.0471671	-0.344106	-0.411198	-0.263829	-0.0238026	0.212532	-0.0182392
EW8	0.411826	0.0510895	0.278024	-0.358764	-0.339667	-0.00494753	0.175617	0.328008	-0.0113374	-0.642504	-0.104081	0.107959	-0.0841502	0.965009	0.226479	-0.459111	0.0291246	-0.137499	-0.0803267	-1.29217	-0.135523	-0.321551	0.155659	0.274763	0.155329	-0.402001	0.147148	0.789735	-0.577633	-0.0462945	-0.927442	0.507827	-4.73811	-1.18257	0.252429	-0.872041	-0.315288	0.31346	0.332174	0.323409	0.0111647	-0.400686	0.290215	0.221783	-0.156043	-0.0983872	0.278681	-0.183825	0.387002
DL	-0.152186	-1.02212	-0.339274	-0.245046	-0.0577894	-0.429595	0.462453	0.0810923	-0.119592	-0.978318	0.486705	-0.281631	-0.243857	0.217022	0.563403	0.0206261	-0.0242107	-0.336348	0.057717	-1.38671	0.0881888	-0.267681	0.00109208	0.275082	0.000178846	0.390915	0.221374	0.116775	-0.631603	0.365549	-0.789847	-0.251067	-4.04125	-1.30659	-0.117925	-0.442401	-0.140915	0.194395	0.0190396	0.398802	0.357445	0.461067	0.337739	0.0134373	0.106549	0.213776	0.254163	0.222836	-0.0438797
KYM1	-0.279279	-0.481635	-0.289467	-0.0402478	0.269816	-0.148452	0.398362	0.0477848	-0.930575	-0.591674	0.325393	-0.00561014	0.264522	0.488952	0.322021	-0.154909	0.738827	-0.275732	0.508403	-1.90153	-0.221812	0.280352	-0.280199	0.398533	-0.0696921	-0.243481	0.237741	0.447078	-0.464592	0.298707	-0.553956	-0.161374	-5.53088	-0.619881	0.0734087	0.149726	-0.0131854	-0.164701	-0.491371	-0.0397262	0.810439	0.753639	0.0127292	0.323522	0.335324	0.708944	-0.794058	0.266616	0.139731
KPNRTBM1	-0.276684	0.184604	0.407356	0.0971545	0.292964	0.122072	-0.0549419	0.166096	-0.100116	-1.19292	0.456656	0.228684	0.962898	0.34731	0.844603	-0.207208	0.330554	-0.201155	0.0838935	0.094235	0.197511	-0.252018	0.475525	0.186461	0.151469	-0.256916	0.289096	-0.0257422	-0.647261	-0.35487	-0.372187	0.490524	-2.11359	-0.66845	0.508808	0.298858	0.165632	0.389671	0.218661	0.200838	-0.418419	0.813517	-0.162329	0.0303095	-0.083041	-0.0764867	0.537915	0.0972304	0.4558
G292CLONEA141B1	0.118768	0.403394	0.303859	-0.102352	-0.0552584	0.413268	0.626678	0.440398	-0.0942826	-0.766582	0.713916	0.22489	-0.0406318	0.153248	-0.652917	-0.876528	-0.34989	0.202081	0.525211	-0.00956658	0.506983	-0.0571344	0.424181	1.27158	0.16383	0.0440172	-0.561571	-0.145455	0.00499757	0.126372	0.341572	0.626091	-2.44389	-0.412639	-0.114664	0.0623171	-0.0605929	0.33315	0.14509	-0.28383	0.152609	-0.0607949	-0.101016	0.181336	-0.329917	-0.054671	0.364018	-0.096542	0.256911
KNS42	0.211987	0.0343216	-0.24361	0.181226	-0.0585512	0.0859248	0.572839	0.00318505	-0.833303	-1.17616	0.300535	0.494265	-0.13136	-0.0535957	0.43761	-0.0717665	0.146881	-0.14598	0.00473244	-0.755234	-0.138328	-0.164868	-0.181073	0.240943	-0.232807	-0.705794	-0.148333	0.098677	-0.460846	-0.19835	-0.783579	0.029071	-0.464116	-1.15229	0.20348	0.238014	-0.33649	0.480527	0.195916	-0.193028	0.119192	0.0721335	0.173254	0.485576	0.215843	0.394259	-0.172841	0.0523546	0.433091
HOS	0.000454476	-0.657942	0.0392038	0.248278	0.28461	0.350346	-0.403415	-0.155373	0.288527	-0.888357	0.456816	-0.0703076	-0.0824079	0.259566	-0.05818	-0.33468	0.931824	0.244793	0.190843	-0.928206	0.157604	-0.110948	0.572733	0.389168	-0.149428	0.0104844	-0.10864	0.621774	0.166184	0.227466	0.257757	0.723293	-4.47628	-1.17264	-0.109319	-1.99781	0.0389834	-0.164588	0.429578	-0.639611	0.0926591	0.0416659	0.0188912	-0.496881	-0.437142	0.32185	0.307422	0.248487	0.587107
KG1C	0.151702	-0.04088	-0.253901	-0.506475	0.400264	-0.360356	0.360073	0.11573	-0.122973	-1.06473	0.0929544	-0.301982	0.528052	0.258443	0.44187	-0.328503	0.0857749	-0.0499658	0.243905	-0.146876	-0.132857	-0.0467429	-0.0233032	0.130045	-0.159119	-0.273026	-0.0120773	0.540239	-0.480047	-0.0669174	0.0961583	0.245487	-2.49051	-0.89193	-0.204103	-0.42972	0.149952	-0.0282592	-0.135085	-0.199223	0.0330285	-0.0298518	-0.202767	0.216382	-0.549601	0.240914	0.0358272	-0.206295	-0.0129826
G402	0.134028	-0.040817	-0.118952	0.251916	0.340413	0.243954	0.517778	0.255541	-0.199002	-0.938196	0.376999	0.458978	0.376694	0.00882182	-0.278691	-0.32353	0.253021	-0.489293	0.281405	-2.56433	-0.531578	-0.0678267	-0.000781117	0.183863	-0.137601	-0.156654	0.0810418	0.310739	-0.79446	0.505734	-1.08019	0.491743	-4.42335	-0.215261	-0.669052	-3.22738	-0.238959	-0.0861844	0.313934	0.0929162	-0.013277	0.0937355	-0.0490042	0.572965	0.098858	-0.126434	0.395771	0.159391	0.398015
TE617T	-0.109243	-0.107179	-0.621154	0.0821189	-0.309642	-0.290878	0.404916	-0.30032	-0.250756	-0.383177	0.0842167	-0.255012	0.345726	-0.020978	-0.79789	0.100391	0.00815821	-0.225243	0.363443	-0.915557	0.0789259	-0.0359278	0.404345	-0.0115886	0.00109686	-0.201537	-0.0601665	0.602999	-0.380346	0.160043	-0.0819869	0.288417	-3.4173	-0.621821	-0.113434	-0.609215	0.0705279	0.0560607	0.443387	-0.0922946	0.0725363	-0.248153	0.183124	0.168738	-0.406523	0.0256277	-0.890892	-0.0610658	0.389252
KPNYN	-0.422432	-0.626064	0.390981	-0.24156	0.548363	0.30144	-0.032842	0.388987	-0.210118	-1.11041	0.609362	0.0631676	0.674138	0.182384	0.702965	-0.221838	0.733621	0.135744	0.256657	-0.260049	-0.0337148	-0.427228	0.529636	0.237475	0.041052	-0.321195	0.174437	0.187787	-0.788865	0.0491422	0.211068	0.796508	-2.19844	-0.493194	0.39562	0.369955	0.470088	0.397849	0.377672	0.302659	0.155307	0.633946	-0.103704	0.0425392	0.35492	-0.097804	0.60212	0.32044	0.622922
MHHNB11	-0.581477	-0.248935	0.477333	-0.392282	0.161356	-0.270178	-0.0124422	-0.020344	-0.389858	-1.15729	0.755393	0.0767932	0.249557	0.480522	-0.10944	-0.478735	0.450559	0.168568	0.471689	-1.02541	0.210434	-0.137221	0.0780916	0.346909	-0.0939124	-0.0738419	0.409438	-0.0864053	-0.846974	0.168451	-1.06696	-0.122683	-3.00437	-0.625526	-0.207029	0.188633	0.367989	-0.547475	0.379137	0.443627	-0.217122	0.212702	-0.060924	0.366005	-0.337889	0.221451	0.298137	-0.223298	0.37541
NGP	-0.0129191	-0.352532	0.4336	-0.669549	0.446101	-0.159694	0.446176	0.657442	-0.189885	-0.896748	0.638339	-0.232503	0.583023	0.0257286	0.327611	-0.851243	0.425809	0.155586	-0.0834875	-0.889086	0.0746332	0.00880291	-0.068041	-0.0900344	-0.159053	-0.43608	0.206079	0.419053	-0.968686	-0.211363	-0.356343	0.344764	-4.75669	-1.03582	-0.000966811	0.215852	0.177523	0.479819	0.245404	0.436248	-0.0965986	0.495482	0.125549	0.322242	-0.455521	0.224013	0.316133	0.121681	0.570898
EWS502	0.0465596	-0.0132231	-0.321467	0.0187332	0.404355	0.283454	0.319541	-0.0672138	-1.25822	-1.35077	0.310055	0.350998	0.143002	-0.280102	0.126246	0.176144	-0.257814	0.26834	-0.250611	-0.237637	-0.272037	-0.0903889	0.00943554	0.392543	0.148027	0.0614464	-0.556779	0.195975	-0.621293	0.115236	-0.378709	0.216478	-3.42562	-1.15954	-0.595875	0.0824528	-0.905529	0.363667	0.104582	-0.336999	0.309839	0.21708	0.235111	0.141723	0.234844	0.0141393	0.0557187	0.495908	0.401484
SKNSH	-0.10241	-0.23265	-0.301885	-0.117261	0.328287	-0.250661	0.482953	-0.30034	-0.215801	-0.826102	0.365978	-0.135799	-0.22872	0.267041	0.0225055	-0.00631715	0.240448	0.00166592	0.108626	0.00417302	0.362796	-0.188016	-0.275888	0.351195	-0.110666	0.00296539	0.323038	0.369582	-0.738092	-0.31724	-0.426411	0.210153	-1.71896	-0.450112	-0.0884702	-0.168239	-0.356774	0.0493325	0.433636	0.00582553	-0.00416828	0.487611	-0.119792	-0.132591	-0.0700257	0.441468	-0.308623	0.0570354	0.307113
D341	-0.0792701	-0.908281	0.256899	-0.415802	0.369743	0.2306	0.141132	0.0731553	0.520636	-2.42075	0.285789	0.406412	1.12514	0.35512	1.01524	-0.867267	0.317945	0.30666	-0.650859	-0.804098	0.0558768	0.364275	-0.270617	-0.194836	-0.769539	0.506178	0.424018	0.485195	-0.490452	-0.482563	-0.614471	0.49791	-2.36494	-0.964697	0.257009	-0.485017	0.744373	-0.364294	0.783006	0.388246	-0.133844	0.624685	0.209618	0.607366	-0.449497	-0.123352	0.37403	-0.178244	-0.208284
DAOY	-0.0884088	0.123599	-0.27249	-0.118936	-0.00853061	-0.184156	0.148443	0.0638198	-0.239107	-0.983581	0.140399	0.0529221	-0.0578713	-0.213473	0.153995	-0.300541	0.219991	-0.439463	0.172766	-0.911804	-0.00423887	0.0744954	-0.193531	0.391769	-0.0972978	-0.180041	0.0915627	0.266856	-0.582526	-0.1902	-1.19431	0.214705	-4.78292	-1.09591	-0.0246357	-0.644463	-0.29638	0.148846	-0.0274544	-0.292669	0.152273	0.40187	-0.200978	0.278202	0.168718	0.270803	-0.171693	-0.0391984	0.155942
SAOS2	0.107307	0.0135152	-0.0569535	0.283166	0.386724	0.033741	0.0595847	0.102689	0.65974	-1.08385	0.0692936	0.242864	0.367209	-0.138963	-0.146562	-0.0654299	0.502432	-0.300185	0.393948	-0.538935	-0.0473795	-0.325919	-0.0149615	0.744561	0.330755	-0.223896	-0.0644206	0.758908	-0.486605	0.162511	0.236342	0.688242	-2.52638	-0.865994	-0.372776	-1.20017	0.0189992	-0.363934	-0.0315541	-0.102058	0.434707	0.26666	0.0210854	0.354992	-0.362448	0.313686	0.153211	0.201086	0.360405
HUH6	-0.338519	0.422735	-0.363482	-0.708359	-0.0497121	-0.92047	0.371654	-0.00175007	-0.481675	-1.22607	0.560795	0.0301007	0.0305286	-0.0294606	-0.516123	-0.819181	-0.235639	-0.886189	0.26066	-1.68255	0.232764	-0.370511	-0.376868	0.813489	0.445536	-0.243202	-0.0496537	0.00964442	-0.847189	-0.180945	0.201247	0.246277	-3.5356	-0.962269	-0.192744	0.0946545	0.246206	-0.644445	0.557661	-0.131422	0.0554903	0.174816	0.000989219	0.264568	-0.350079	-0.00446748	0.449133	-0.292957	-0.339727
ONS76	-0.10807	0.241957	-0.406666	-0.356022	-0.140286	-0.31123	0.339765	-0.13562	-0.940386	-1.07526	0.0952999	0.204466	0.220808	0.557838	-0.05523	-0.235586	0.399447	-0.393189	-0.15805	-0.827672	0.286056	-0.390821	-0.058649	0.180412	0.277415	-0.381545	0.156675	0.0115158	-0.330843	-0.503823	-0.769339	0.133111	-3.14315	-0.987484	-0.0876079	0.0906262	-0.0495809	0.451069	0.265392	0.0274304	0.0481207	0.442651	0.035028	0.0707441	-0.0288059	-0.26347	-0.479571	0.253755	0.165729
CHLA10	-0.0563327	-0.423535	-0.0994886	0.168001	0.1247	-0.204714	0.536133	0.0525841	-0.799137	-1.06165	0.200205	0.0161024	0.377188	0.449254	0.492381	-0.0583554	0.299321	0.175768	-0.283743	-0.0329963	-0.253661	-0.359964	-0.109039	-0.0116038	0.268051	-0.0645039	-0.104283	0.710702	-0.53967	0.00578749	-0.565074	0.292238	-4.02917	-1.28013	-0.463431	-0.244331	-0.881397	0.530913	0.221371	-0.398076	0.257913	0.54026	-0.0494526	0.147843	0.434801	0.0304113	0.228056	0.642687	0.477317
CADOES1	0.272876	-0.582258	0.0959072	-0.114531	-0.0989889	-0.0889467	0.294888	0.335997	0.160835	-0.417441	0.254792	0.398296	0.456495	0.55645	0.424528	-0.329729	0.551947	-0.400351	-0.523679	0.547072	0.521508	0.401142	0.129052	-0.0787251	-0.0107982	-0.110534	0.350969	0.232951	-0.490297	-0.287291	-0.0933123	0.492996	-3.77502	-1.10385	0.299659	0.219968	0.025321	0.160448	0.0112845	-0.0730913	1.02385	0.35238	-0.169956	-0.170757	-0.108388	0.244317	-0.103847	0.0816145	0.203067
KPNSI9S	-0.1299	-1.50775	-1.05881	-1.08758	0.510466	-0.142426	0.207913	0.681407	-0.636795	-1.69369	0.375254	0.0661989	-0.303934	0.321565	0.147426	-1.18006	0.189237	-0.4743	0.270538	-0.840233	0.255478	-0.0299427	0.385617	0.0326203	-0.19771	0.0689055	0.32142	-1.17029	-1.24237	-0.623669	-0.768784	0.034064	-2.55502	-0.170644	-0.159094	0.0612581	0.0429207	0.00569562	0.139806	-0.473821	-0.0226919	0.110658	0.131691	-0.952811	-0.374958	-0.0261617	-1.13995	0.175371	-0.680645
SIMA	-0.0807458	-0.331517	-0.0751508	-0.0797318	0.427136	-0.344461	-0.0629394	0.322537	0.400961	-0.87253	0.268487	-0.053293	0.0359623	0.515168	0.682683	-0.728434	0.192283	-0.74138	0.427279	-0.618644	0.19973	0.0371429	-0.209452	0.264392	-0.0197232	-0.0848158	0.158892	0.00295426	-0.58415	-0.257951	-1.03219	0.228087	-2.32071	-0.593184	0.0215343	-0.0864963	-0.314806	0.375546	0.41994	-0.064195	-0.265143	0.0142532	0.00413325	0.147919	0.069448	-0.121867	-0.249097	0.0155538	0.262828
SKNDZ	0.0558069	-0.0194884	0.208562	-0.393392	0.82254	-0.0411745	0.589357	0.907986	-0.181428	-1.34498	0.0920071	-0.217361	-0.0467203	0.0496457	0.404328	-0.885275	0.764748	-0.601046	0.597803	-0.739526	0.763469	0.114614	0.841792	0.459675	-0.0322289	0.10607	0.244374	0.396993	-1.23851	-0.816311	-0.289104	0.300505	-2.14789	-0.908869	0.126718	-0.534843	-0.230743	0.526645	0.0559218	0.826817	-0.350519	0.478068	0.132676	0.421165	-0.448458	0.220911	0.368972	0.00866481	0.673597
A673	0.149695	-0.0569239	-0.666836	0.399667	0.358636	-0.25873	0.33297	0.252886	-0.0827049	-0.721241	0.583963	0.43809	0.200274	0.859982	0.400749	-0.00371526	0.257821	-0.334877	0.00855379	-0.877097	0.181149	-0.33824	-0.217389	0.131771	0.0578619	0.128803	0.0246457	0.530771	-0.398309	0.196239	-0.180636	0.283731	-3.19138	-0.393778	0.316704	-0.172083	-0.501677	-0.451408	0.215576	-0.159653	-0.193091	0.36772	0.288667	-0.0653639	0.162003	-0.224327	-0.371754	-0.137987	0.227625
RH41	0.00932339	-0.0905188	0.424611	-0.600027	0.951386	-0.925081	-0.264675	-0.259047	-0.157074	-0.980716	0.598353	-0.5321	0.363823	0.0153742	-0.162032	0.0209591	0.823847	-0.868953	0.332315	0.833413	-0.140278	0.0867219	0.186331	0.409629	-0.31288	-0.435303	-0.0638787	-0.0670817	-0.693907	-0.141705	0.393431	0.818038	-1.83036	-1.26924	0.0987562	-0.135087	0.10044	-0.870184	0.612661	-0.0131503	0.574869	-0.182841	0.394492	0.0754831	-0.369603	0.230477	0.252482	0.0975421	0.546435
SKNAS	-0.24585	-0.359184	-0.674817	0.0142505	0.600465	-0.25939	-0.0784676	0.185989	-0.460367	-0.660312	0.123548	-0.149847	-0.0113686	0.433431	-0.422949	-0.199987	0.0851461	-0.329791	0.238766	-0.297324	0.149092	0.0152693	-0.112823	0.323563	-0.0769017	-0.0263096	-0.281609	-0.245646	-0.274967	0.0798018	-0.402585	0.139075	-3.28366	-0.321026	-0.296637	-0.0741081	-0.386145	0.353554	0.395101	-0.11164	0.239481	-0.0760048	-0.0448841	0.0678271	0.0306905	0.45744	-0.361015	0.0804462	0.154884
MHHES1	0.212349	0.192513	-0.46825	0.0651735	0.29846	-0.173889	0.554743	0.431658	-0.734598	-1.12382	0.23914	0.253622	-0.232325	0.938634	0.256036	0.239449	0.501167	-0.274576	-0.240025	-1.95782	0.0973062	-0.36484	-0.251025	0.47836	-0.23598	-0.335168	0.0900976	0.165695	-0.379798	0.283614	0.0146173	0.286095	-3.97607	-0.984717	0.469258	-0.145561	0.0570926	-0.467851	0.445018	0.182044	0.804477	0.420197	0.376131	0.186131	0.254004	-0.37773	0.0773575	0.420715	0.517584
SKNMC	0.237468	0.0364081	0.0242085	0.190126	0.272397	0.0830423	0.284467	0.403861	-0.835675	-1.23919	0.145838	0.201068	0.205565	0.336816	0.161132	0.168826	0.435823	-0.322077	-0.150108	0.102523	-0.415077	-0.264347	0.0106318	0.191849	0.074685	-0.0198755	-0.276138	0.77913	-0.481176	-0.0187657	-0.208277	-0.0801881	-4.45864	-0.886989	-0.291597	-0.192237	-0.531031	0.167462	0.324708	-0.783111	0.218421	-0.036153	0.47956	0.113036	0.151945	0.0339813	0.174744	0.638513	0.600915
SKNBE2	-0.583808	-0.110165	-0.405143	-0.232519	0.0527862	-0.112969	0.0424919	0.0393643	-0.590394	-0.971006	0.262398	0.012699	0.21296	0.0873174	0.465147	-0.867475	0.126985	-0.124941	0.0744187	-0.999718	-0.1171	-0.0550189	-0.157258	0.369303	-0.0450816	-0.0400641	0.151807	-0.00207595	-0.428515	0.0211252	-0.660393	0.170208	-2.2834	-0.264146	0.170503	0.283845	0.0408162	-0.0690737	-0.149884	-0.1768	-0.0205565	0.0813578	-0.0654156	0.1967	0.194247	0.193063	-0.000432673	0.243682	0.383509
CHP126	-0.265197	0.0178044	-0.0885762	-0.00470841	0.568431	0.168982	-0.0770449	0.606381	0.152185	-1.31954	0.131475	0.297487	0.910893	0.439352	0.589906	-0.367307	0.677659	0.0390011	0.590959	-0.774286	0.702339	0.121222	0.238606	0.166788	-0.0620807	-0.20785	0.388601	0.074	-0.773769	-0.282024	-0.112651	0.488657	-2.45661	-0.449683	0.218184	0.287703	0.0946297	0.412081	0.0866096	-0.0279064	-0.148192	0.358521	0.0979921	0.424775	-0.102728	0.034915	0.199855	0.101235	0.443821
RH18	-0.0505744	-0.520924	-0.421641	-0.655219	0.588196	-0.266977	0.119272	-0.202365	-0.0298691	-0.757353	0.369481	0.151306	0.405948	0.347182	-0.0729947	-0.285954	0.580885	0.140429	0.176255	0.732647	-0.111337	-0.0367039	-0.345023	0.212141	0.0687612	-0.0339403	0.254052	0.283971	-0.57819	-0.113153	0.160041	0.0445975	-2.92188	-0.855018	0.274924	-0.737123	-0.373045	-0.165983	0.0974973	0.133686	0.119011	0.0668788	-0.0446055	-0.240259	-0.0916344	0.191082	0.109214	-0.146901	0.347915
SKES1	0.240708	-0.254128	0.101944	0.473091	0.0380514	-0.102529	0.735197	-0.0875338	-0.620366	-0.756696	0.196997	-0.409686	-0.0501829	0.266722	0.738136	0.0987678	0.351381	-0.253925	0.314833	-0.146926	-0.195543	-0.628358	-0.185008	0.253415	0.131444	0.167503	0.124378	0.517531	-0.753063	0.18415	-0.184372	0.351129	-4.01491	-1.36234	-0.513236	-0.113554	-0.282141	0.37708	0.22548	-0.567649	0.462887	0.367984	-0.372309	0.0355982	0.314306	0.292799	-0.36236	0.919686	0.612817
D283MED	0.0504113	-0.993799	0.236884	0.097072	0.438972	0.397652	-0.0126643	0.0738538	0.404468	-2.43753	0.146041	-0.557183	0.776469	-0.309593	0.412776	-0.290436	0.0367007	0.16685	0.263813	-1.81842	-0.00592917	0.52886	-0.187663	-0.389847	-0.546527	-0.238932	-0.0883438	-0.18861	-0.450688	-0.368895	0.173958	0.176823	-3.78873	-0.798355	0.153033	-0.361533	0.513471	-0.594322	0.659781	0.312638	-0.194648	-0.380349	0.541756	0.493608	0.158167	0.250425	0.43028	0.0508165	-0.252997
NH6	-0.199703	0.147114	0.0600332	0.230967	0.297544	0.218773	0.398112	-0.00209301	-0.174762	-1.10155	0.244074	0.080748	0.788735	0.320193	0.713851	-0.00373132	0.380699	-0.335161	0.48649	-0.203002	0.249929	-0.395923	0.350004	0.516791	0.0648173	-0.343054	-0.0699353	0.0100855	-0.667488	-0.32453	-0.479609	0.408282	-2.14273	-0.40712	0.216453	0.374234	0.20455	0.353279	0.034834	-0.238113	-0.450004	0.603052	-0.247979	0.33271	-0.154215	-0.0639943	0.419203	-0.0398394	0.457255
RDES	0.359278	0.351466	-0.555711	-0.0632314	0.462181	0.154198	-0.286543	0.514973	-0.881283	-0.969555	0.255334	-0.0643118	-0.236669	-0.405264	0.399032	-0.164144	0.448821	-0.760835	0.0980051	-0.8062	0.0150532	-0.23206	-0.0989519	-0.0291	-0.234964	0.125351	-0.373034	0.246393	-0.601107	-0.0472087	-0.627875	-0.0469861	-1.66863	-0.775485	-0.256355	-0.48905	-0.359781	0.292416	0.0999785	-0.150655	0.46678	0.0179907	-0.0520275	-0.104686	0.326578	-0.0745875	0.376301	-0.00428057	-0.145299
RD	0.0208013	0.46806	-0.462968	-0.100736	0.727577	-0.4875	0.444486	0.0120703	0.275292	-1.71959	0.234457	0.0947971	0.624356	0.281592	-0.200047	0.124973	0.289382	-0.161825	0.394551	-0.716308	0.185465	-0.0423025	0.186875	0.764803	-0.0554621	0.209766	-0.55	0.246275	-0.943886	0.233274	0.0283615	0.486597	-2.80519	-1.09671	0.213729	-0.267755	-0.320946	-0.561819	0.190945	0.00513943	0.120287	-0.0743601	0.133029	0.433386	0.0872081	0.0475332	0.214158	-0.0430012	0.146407
SKNFI	-0.0198132	0.807629	0.685035	0.512179	0.66888	-0.254093	0.296275	0.172683	-0.225526	-1.17557	0.629306	0.247653	-0.183803	0.3848	0.611819	-0.259296	0.641321	-0.237828	0.566747	-0.140803	0.237076	-0.150775	-0.107644	0.816846	0.137779	0.279822	0.281614	-0.534381	-0.162406	0.00783019	-0.823877	1.02375	-2.67179	-0.31847	0.457311	0.11679	-0.361587	0.183142	0.355092	0.386732	-0.00631696	0.126705	0.0120917	0.590981	0.0453145	0.806485	0.195078	0.105301	0.699125
U2OS	-0.0806702	0.0401832	0.623632	0.813045	0.364702	0.598929	-0.153036	0.0892597	0.733142	-1.12932	0.0604643	-0.0310634	0.834832	0.507878	0.37552	0.0720169	0.0922616	-0.653169	0.431137	-0.754791	0.491263	-0.743132	-0.0634453	-0.100778	0.0269318	-0.826178	0.129441	0.585529	-0.747814	0.263234	0.301001	0.0787549	-4.0539	-0.599382	-0.309927	0.694493	0.492895	-0.297917	0.597857	-0.0319612	0.0312057	0.0402413	0.537656	-0.0415309	-0.632826	0.161362	0.366059	-0.075423	-0.28257
[truncated: 4,637 more columns]
